# Supplementary material for: Optimal seamline detection for SAR image mosaicking guided by superpixel segmentation and region merging
Source: PLoS One. 2026 May 8;21(5):e0348842. doi: 10.1371/journal.pone.0348842 (PMC13155582; doi:10.1371/journal.pone.0348842)
Supplement: S4 Code — (ZIP) [file pone.0348842.s004.zip]

Archive with 46 entries (39 files):
- Code/
- Code/src/
- Code/src/core/
- Code/src/core/MathUtils.cpp
- Code/src/core/MathUtils.h
- Code/src/logic/
- Code/src/logic/BuildRelation.cpp
- Code/src/logic/BuildRelation.h
- Code/src/logic/DataClassify.cpp
- Code/src/logic/DataClassify.h
- Code/src/logic/ExcelTrans.cpp
- Code/src/logic/ExcelTrans.h
- Code/src/logic/TaskManager.cpp
- Code/src/logic/TaskManager.h
- Code/src/main.cpp
- Code/src/pluginTest.cpp
- Code/src/pluginTest.h
- Code/src/res/
- Code/src/res/icons/
- Code/src/res/icons/open.png
- Code/src/res/icons/out.png
- Code/src/res/icons/powerchina.png
- Code/src/res/icons/window.png
- Code/src/resources.qrc
- Code/src/ui/
- Code/src/ui/BuildRelationDialog.cpp
- Code/src/ui/BuildRelationDialog.h
- Code/src/ui/BuildRelationDialog.ui
- Code/src/ui/DataClassifyDialog.cpp
- Code/src/ui/DataClassifyDialog.h
- Code/src/ui/DataClassifyDialog.ui
- Code/src/ui/ExcelTransDialog.cpp
- Code/src/ui/ExcelTransDialog.h
- Code/src/ui/ExcelTransDialog.ui
- Code/src/ui/HazardDialog.cpp
- Code/src/ui/HazardDialog.h
- Code/src/ui/HazardDialog.ui
- Code/src/ui/MyDialog.cpp
- Code/src/ui/MyDialog.h
- Code/src/ui/MyDialog.ui
- Code/src/ui/reClassifyCounty.cpp
- Code/src/ui/reClassifyCounty.h
- Code/src/ui/reClassifyCounty.ui
- Code/src/ui/TargetDialog.cpp
- Code/src/ui/TargetDialog.h
- Code/src/ui/TargetDialog.ui
