# Supplementary material for: Optimal seamline detection for SAR image mosaicking guided by superpixel segmentation and region merging
Source: PLoS One. 2026 May 8;21(5):e0348842. doi: 10.1371/journal.pone.0348842 (PMC13155582; doi:10.1371/journal.pone.0348842)
Supplement: S4 Code — (ZIP) [file pone.0348842.s004.zip › Code/src/core/MathUtils.cpp]

#include "MathUtils.h"
#include <QDir>
#include <QDirIterator>
#include <QFileInfo>


QString Utils::getSHPPath(QString root, QString type)
{
	if (root.isEmpty() || type.isEmpty())
        return QString();

    QDir rootDir(root);
    if (!rootDir.exists())
        return QString();

    QDirIterator it(
        root,
        QStringList() << "*.shp",
        QDir::Files,
        QDirIterator::Subdirectories
    );

    while (it.hasNext())
    {
        it.next();
        QFileInfo info = it.fileInfo();

        // ÎÄ¼þÃû£¨²»º¬Â·¾¶£©°üº¬ type
        if (info.fileName().contains(type, Qt::CaseInsensitive))
        {
            return info.absoluteFilePath(); // ÕÒµ½µÚÒ»¸ö¾Í·µ»Ø
        }
    }

    return QString(); // Ã»ÕÒµ½
}
