# Supplementary material for: Optimal seamline detection for SAR image mosaicking guided by superpixel segmentation and region merging
Source: PLoS One. 2026 May 8;21(5):e0348842. doi: 10.1371/journal.pone.0348842 (PMC13155582; doi:10.1371/journal.pone.0348842)
Supplement: S4 Code — (ZIP) [file pone.0348842.s004.zip › Code/src/core/MathUtils.h]

#ifndef MATHUTILS_H
#define MATHUTILS_H

#include<qvariant.h>
#include<qset.h>
#include<qgsvectorlayer.h>
#include<QFileInfo>
#include<qgsproject.h>
//要素类型
enum FeatureType
{
    SECTION=1,//断面
	TARGET = 2,//防治对象
	HAZARD= 3//隐患要素

};

//关系类型
enum RelationType
{
	NONE=0,
	RETARGET=1,
	REHAZARD=2
};

//要素的信息
typedef struct FeatureItem
{
	QString id;//要素ID
	FeatureType type;
	QString layerId;
	QVariantMap attributes;
	bool isSelected;//是否被选择
	bool isRelated;//是否已经建立联系
};


typedef struct CurrentSelection
{
	RelationType relationType = RelationType::NONE;
	QString targetFeatureId;
	QSet<QString> selectedSectionIds;

};

//图层
struct UiLayerItem
{
	QString layerId;              // QgsVectorLayer::id()
	QString layerName;            // 显示名
	QgsVectorLayer* layer;        // 数据本体
};


//关联表
typedef struct hazardSectionTable {
	QString hazardId;
	QString hazardName;
	QString hazradRVCode;
	QString hazardRvName;
	QString sectionPid;
	QString sectionRVName;
	QString sectionRVCode;
	QString sectionTypes;
	QString sectionName;

	
};

typedef struct targetSectionTable {
	QString targetId;
	QString targetName;
	QString targetRVCode;
	QString targetRvName;
	QString targetPeopleNum;

	QList<QString> sectionPids;
	QList<QString> sectionRVNames;
	QList<QString> sectionRVCodes;
	QList<QString> sectionTypes;
	QList<QString> sectionNames;

	bool isAllB;//是否所有都是B型断面
};

typedef struct chengtuTableInfo
{
	QString sectionName;
	QString sectionId;
	QList<double> distList;
	QList<double> heightList;
};

//辅助类
class Utils {
public:
    
	static QString getSHPPath(QString root,QString type);
	


};

#endif
