# Supplementary material for: Optimal seamline detection for SAR image mosaicking guided by superpixel segmentation and region merging
Source: PLoS One. 2026 May 8;21(5):e0348842. doi: 10.1371/journal.pone.0348842 (PMC13155582; doi:10.1371/journal.pone.0348842)
Supplement: S4 Code — (ZIP) [file pone.0348842.s004.zip › Code/src/logic/BuildRelation.cpp]

#include "BuildRelation.h"

void BuildRelationController::cancerAllHighlight(FeatureType type)
{
    if (type == FeatureType::SECTION)
    {
        if (mSectionHighlight)
        {
            delete mSectionHighlight;
            mSectionHighlight = nullptr;
        }
    }
    else if (type == FeatureType::HAZARD)
    {
        if (mHazardHighlight)
        {
            delete mHazardHighlight;
            mHazardHighlight = nullptr;
        }
    }
    else if (type == FeatureType::TARGET)
    {
        if (mTargetHighlight)
        {
            delete mTargetHighlight;
            mTargetHighlight = nullptr;
        }
    }

    mMapCanvasController->refresh();
}


void BuildRelationController::setTreeSectionChecked(QString featuredId, bool checked)
{
    {
        if (!mTreeSectionItemMap.contains(featuredId))
            return;
        QTreeWidgetItem* item = mTreeSectionItemMap.value(featuredId);
        item->setCheckState(0, checked ? Qt::Checked : Qt::Unchecked);
    }
}

void BuildRelationController::setTreeHazardChecked(QString featuredId, bool checked)
{
    if (!mTreeHazardItemMap.contains(featuredId))
        return;
    QTreeWidgetItem* item = mTreeHazardItemMap.value(featuredId);
    item->setCheckState(0, checked ? Qt::Checked : Qt::Unchecked);
}

void BuildRelationController::setTreeTargetChecked(QString featuredId, bool checked)
{
    if (!mTreeTargetItemMap.contains(featuredId))
        return;
    QTreeWidgetItem* item = mTreeTargetItemMap.value(featuredId);
    item->setCheckState(0, checked ? Qt::Checked : Qt::Unchecked);
}

int BuildRelationController::getRelationSectionNum()
{
    int num = 0;
    for (const auto& section : sectionFeatures)
    {
        if (section.isRelated)
        {
            num++;
        }
    }
    return num;
}

int BuildRelationController::getRelationHazardNum()
{
    int num = 0;
    for (const auto& hazard : hazardFeatures)
    {
        if (hazard.isRelated)
        {
            num++;
        }
    }
    return num;
}

int BuildRelationController::getRelationTargetNum()
{
    int num = 0;
    for (const auto& target : targetFeatures)
    {
        if (target.isRelated)
        {
            num++;
        }
    }
    return num;
}

void BuildRelationController::mergeExcelsToOne_AllStyle( const QStringList& excelPaths,const QString& outputFilePath)
{
	QList<chengtuTableInfo> chengtuTableList;


    //读取所有数据
    for (const QString& excelPath : excelPaths)
    {
		Document inDoc(excelPath);
        if (!inDoc.load())
            return;
        QString sheetName = inDoc.sheetNames().first();
        inDoc.selectSheet(sheetName);

        Worksheet* sheet = inDoc.currentWorksheet();
        if (!sheet)
            return;

        // 有效区域
        CellRange range = sheet->dimension();
        if(!range.isValid())
			return;
        
        int lastRow = range.lastRow();
		chengtuTableInfo tmpTableInfo;
		tmpTableInfo.sectionName = sheet->cellAt(2, 1)->value().toString();
		tmpTableInfo.sectionId = sheet->cellAt(2, 2)->value().toString();

        for (int r = 4; r <= lastRow; ++r)
        {
            // 第 1 列
            if (auto cell = sheet->cellAt(r, 1))
            {
				tmpTableInfo.distList.append(cell->value().toDouble());
            }
          
            // 第 2 列
            if (auto cell = sheet->cellAt(r, 2))
            {
				tmpTableInfo.heightList.append(cell->value().toDouble());
            }
               
       
        }
		chengtuTableList.append(tmpTableInfo);
    }

    //写出数据
    // ===== 1. UTF-8 路径 =====
    QByteArray pathUtf8 = outputFilePath.toUtf8();
    lxw_workbook* workbook = workbook_new(pathUtf8.constData());//创建
    if (!workbook) return;

    for (int i = 0; i < chengtuTableList.size(); ++i)
    {
       
        // ===== 2. Sheet 名（UTF-8）=====
        QString qSheetName =chengtuTableList[i].sectionId;
		QByteArray sheetNameUtf8 = qSheetName.toUtf8();
        lxw_worksheet* sheet = workbook_add_worksheet(workbook, sheetNameUtf8.constData());//表

        //列宽
        worksheet_set_column(sheet, 0, 1, 25, NULL);

        // ===== 3. 表头格式 =====
        lxw_format* fmt = workbook_add_format(workbook);
        format_set_font_name(fmt, "SimSun");
        format_set_font_size(fmt, 11);
        format_set_align(fmt, LXW_ALIGN_CENTER);
        format_set_border(fmt, LXW_BORDER_THIN);

        // ===== 4. 元信息 =====
        worksheet_write_string(sheet, 0, 0, QStringLiteral("断面名称").toUtf8().constData(), fmt);
        worksheet_write_string(sheet, 0, 1, QStringLiteral("断面编号").toUtf8().constData(), fmt);

        worksheet_write_string(sheet, 1, 0, chengtuTableList[i].sectionName.toUtf8().constData(), fmt);
        worksheet_write_string(sheet, 1, 1, sheetNameUtf8.constData(), fmt);

        // ===== 5. 表头 =====
        int rowDataStart = 2;
        worksheet_write_string(sheet, rowDataStart, 0, QStringLiteral("平距/m").toUtf8().constData(), fmt);
        worksheet_write_string(sheet, rowDataStart, 1, QStringLiteral("高程/m").toUtf8().constData(), fmt);

        lxw_format* fmtDist = workbook_add_format(workbook);
        format_set_num_format(fmtDist, "0.00");
        format_set_font_name(fmtDist, "SimSun");
        format_set_font_size(fmtDist, 11);
        format_set_align(fmtDist, LXW_ALIGN_CENTER);
        format_set_border(fmtDist, LXW_BORDER_THIN);

        lxw_format* fmtElev = workbook_add_format(workbook);
        format_set_num_format(fmtElev, "0.000");
        format_set_font_name(fmtElev, "SimSun");
        format_set_font_size(fmtElev, 11);
        format_set_align(fmtElev, LXW_ALIGN_CENTER);
        format_set_border(fmtElev, LXW_BORDER_THIN);

        for (int j = 0; j < chengtuTableList[i].distList.size(); ++j)
        {
            worksheet_write_number(sheet, rowDataStart + 1 + j, 0, chengtuTableList[i].distList[j], fmtDist);
            worksheet_write_number(sheet, rowDataStart + 1 + j, 1, chengtuTableList[i].heightList[j], fmtElev);
        }

        int excelFirstRow = rowDataStart + 2;
        int excelLastRow = rowDataStart + 1 + chengtuTableList[i].distList.size();

        // ===== 6. 平滑散点图 =====
        lxw_chart* chart = workbook_add_chart(workbook, LXW_CHART_SCATTER_SMOOTH);

        char xRange[256], yRange[256];
        snprintf(xRange, sizeof(xRange), "='%s'!$A$%d:$A$%d", sheetNameUtf8.constData(), excelFirstRow, excelLastRow);

        snprintf(yRange, sizeof(yRange), "='%s'!$B$%d:$B$%d", sheetNameUtf8.constData(), excelFirstRow, excelLastRow);

        lxw_chart_series* series = chart_add_series(chart, xRange, yRange);
        chart_series_set_marker_type(series, LXW_CHART_MARKER_NONE);


        //设置坐标轴
        chart_axis_set_name(chart->x_axis, QStringLiteral("平距 / m").toUtf8().constData());
        chart_axis_set_name(chart->y_axis, QStringLiteral("高程 / m").toUtf8().constData());

        //显示格网
        chart_axis_major_gridlines_set_visible(chart->x_axis, 0);
        chart_axis_major_gridlines_set_visible(chart->y_axis, 1);
        //图名
        chart_title_set_name(chart, sheetNameUtf8.constData());
        //图例位置和内容
        chart_legend_set_position(chart, LXW_CHART_LEGEND_BOTTOM);
        chart_series_set_name(series, sheetNameUtf8.constData());

        // 线宽
        chart_series_set_marker_size(series, 1.5);
        // chart_series_set_line_width(series, 2.25);


        lxw_chart_options options{ 0 };
        options.x_offset = 0;
        options.y_offset = 0;
        options.x_scale = 1.5;   // 横向缩放
        options.y_scale = 1.4;   // 纵向缩放

        worksheet_insert_chart_opt(sheet, 5, 4, chart, &options);
    }
   

    // worksheet_insert_chart(sheet, 5, 4, chart);

    workbook_close(workbook);
}


QgsVectorLayer* BuildRelationController::loadShpLayer(const QString& shpPath)
{
    if (shpPath.isEmpty())
        return nullptr;

    QString layerName = QFileInfo(shpPath).completeBaseName().split("-").first();

    
  //创建 QgsVectorLayer
    QgsVectorLayer* layer = new QgsVectorLayer(shpPath, layerName, "ogr");

    if (!layer->isValid())
    {
        delete layer;
        return nullptr;
    }

    // 加入工程，但不显示在左侧面板
    QgsProject::instance()->addMapLayer(layer, false);

    UiLayerItem uiLayer;
    uiLayer.layerId = layer->id();
    uiLayer.layerName = layerName;
    uiLayer.layer = layer;

    for(auto existLayer : uiLayers)
    {
        if(existLayer.layerName == layerName)
        {
            return nullptr;
		}
	}
    uiLayers.insert(layer->id(), uiLayer);//将这个图层加入到容器里

    return layer;

}


void BuildRelationController::parseSectionFeatures(QgsVectorLayer* layer)
{
    if (!layer)
        return;

    sectionFeatures.clear();

    

    QgsFeature feature;//单个要素容器
    QgsFeatureIterator it = layer->getFeatures();//要素迭代器
    QgsFields fields = layer->fields();//图层字段定义集合

    while (it.nextFeature(feature))
    {
        FeatureItem item;
        item.id = QString::number(feature.id());
        item.type = FeatureType::SECTION;
        item.layerId = layer->id();//将 业务要素 ↔ GIS 图层 建立关联
        item.isSelected = false;
        item.isRelated = false;

        // 保存属性
        for (const QgsField& field : fields)//遍历获取
        {
            QString fieldName = field.name();
            QVariant fieldValue = feature.attribute(fieldName);
            item.attributes.insert(fieldName, fieldValue);
        }

        sectionFeatures.insert(item.id, item);//插入到断面要素字典中
    }
}

void BuildRelationController::parseHazardFeatures(QgsVectorLayer* layer)
{
    if (!layer)
        return;

    hazardFeatures.clear();


    QgsFeature feature;//单个要素容器
    QgsFeatureIterator it = layer->getFeatures();//要素迭代器
    QgsFields fields = layer->fields();//图层字段定义集合

    while (it.nextFeature(feature))
    {
        FeatureItem item;
        item.id = QString::number(feature.id());
        item.type = FeatureType::HAZARD;
        item.layerId = layer->id();//将 业务要素 ↔ GIS 图层 建立关联
        item.isSelected = false;
        item.isRelated = false;

        // 保存属性
        for (const QgsField& field : fields)//遍历获取
        {
            QString fieldName = field.name();
            QVariant fieldValue = feature.attribute(fieldName);
            item.attributes.insert(fieldName, fieldValue);
        }

        hazardFeatures.insert(item.id, item);//插入到断面要素字典中
    }
}

void BuildRelationController::parseTargetFeatures(QgsVectorLayer* layer)
{
    if(!layer)
       return;
	targetFeatures.clear();

	QgsFeature feature;//单个要素容器
	QgsFeatureIterator it = layer->getFeatures();//要素迭代器
	QgsFields fields = layer->fields();//图层字段定义集合

    while (it.nextFeature(feature))
    {
		FeatureItem item;
		item.id = QString::number(feature.id());
		item.type = FeatureType::TARGET;
		item.layerId = layer->id();//将 业务要素 ↔ GIS 图层 建立关联
		item.isSelected = false;
		item.isRelated = false;

		//保存属性
        for (const QgsField& field : fields)//遍历获取
        {
            QString fieldName = field.name();
            QVariant fieldValue = feature.attribute(fieldName);
			item.attributes.insert(fieldName, fieldValue);
        }
		targetFeatures.insert(item.id, item);//插入到断面要素字典中
    }


}


void BuildRelationController::setSectionSelected(const QString& featureId, bool checked)
{
    if (!sectionFeatures.contains(featureId))
        return;

    FeatureItem& item = sectionFeatures[featureId];
    item.isSelected = checked;

    QgsVectorLayer* layer = uiLayers[item.layerId].layer;
    if (!layer)
        return;

    QgsFeatureId fid = featureId.toLongLong();

    // QGIS 本身就返回 QSet<QgsFeatureId>
    QgsFeatureIds selectedIds = layer->selectedFeatureIds();

    if (checked)
    {
        selectedIds.insert(fid);   // 追加选中
    }
    else
    {
        selectedIds.remove(fid);   // 只移除当前
    }

    //  直接传 QSet
    layer->selectByIds(selectedIds);

    layer->triggerRepaint();
}

void BuildRelationController::setMapCanvas(QgsMapCanvas* canvas)
{
    this->mMapCanvasController = canvas;
}

void BuildRelationController::highlightSection(const QString& featureId)
{
    if (!sectionFeatures.contains(featureId))
        return;

    FeatureItem& item = sectionFeatures[featureId];
    item.isSelected = true;

    QgsVectorLayer* layer = uiLayers[item.layerId].layer;
    if (!layer || !mMapCanvasController)
        return;

    QgsFeatureId fid = featureId.toLongLong();

    // 1️清除图层选择（逻辑选中，可保留）
    layer->removeSelection();
    layer->triggerRepaint();

    // 2️获取要素
    QgsFeatureRequest request;
    request.setFilterFid(fid);

    QgsFeature feature;
    QgsFeatureIterator it = layer->getFeatures(request);
    if (!it.nextFeature(feature))
        return;

    QgsGeometry geom = feature.geometry();
    if (geom.isNull())
        return;

    // 3️使用 QgsHighlight 进行红色高亮
    if (mSectionHighlight)
    {
        delete mSectionHighlight;
        mSectionHighlight = nullptr;
    }


    mSectionHighlight = new QgsHighlight(mMapCanvasController, geom, layer);
    mSectionHighlight->setColor(Qt::red);
    mSectionHighlight->setFillColor(QColor(255, 0, 0, 60));
    mSectionHighlight->setWidth(3);
    mSectionHighlight->show();

    // 4️平移到要素中心（不缩放）
    QgsPointXY center = geom.boundingBox().center();
    mMapCanvasController->setCenter(center);
    mMapCanvasController->refresh();
}


void BuildRelationController::highlightHazard(const QString& featureId)
{
    if (!hazardFeatures.contains(featureId))
        return;

    FeatureItem& item = hazardFeatures[featureId];
	item.isSelected = true;
    
    QgsVectorLayer* layer = uiLayers[item.layerId].layer;
    if (!layer || !mMapCanvasController)
        return;

    QgsFeatureId fid = featureId.toLongLong();


    // 1️清除图层选择（可保留，但不是高亮核心）
    layer->removeSelection();
    layer->triggerRepaint();

    // 2️获取要素
    QgsFeatureRequest request;
    request.setFilterFid(fid);

    QgsFeature feature;
    QgsFeatureIterator it = layer->getFeatures(request);
    if (!it.nextFeature(feature))
        return;

    QgsGeometry geom = feature.geometry();
    if (geom.isNull())
        return;

    // 3️使用 QgsHighlight 高亮面要素
    if (mHazardHighlight)
    {
        delete mHazardHighlight;
        mHazardHighlight = nullptr;
    }

    mHazardHighlight = new QgsHighlight(mMapCanvasController, geom, layer);
    mHazardHighlight->setColor(Qt::red);
    mHazardHighlight->setFillColor(QColor(255, 0, 0, 60));
    mHazardHighlight->setWidth(3);
    mHazardHighlight->show();


    // 4️平移到要素中心（不缩放）
    QgsPointXY center = geom.boundingBox().center();
    mMapCanvasController->setCenter(center);
    mMapCanvasController->refresh();
}

void BuildRelationController::hightlightTarget(const QString& featureId)
{
    if (!targetFeatures.contains(featureId))
    {
        return;
    }
    FeatureItem& item = targetFeatures[featureId];
    item.isSelected = true;

    QgsVectorLayer* layer = uiLayers[item.layerId].layer;
    if (!layer || !mMapCanvasController)
    {
        return;
    }

    QgsFeatureId fid = featureId.toLongLong();

    layer->removeSelection();
    layer->triggerRepaint();

    QgsFeatureRequest request;
    request.setFilterFid(fid);

    QgsFeature feature;
    QgsFeatureIterator it = layer->getFeatures(request);
    if (!it.nextFeature(feature))
        return;

    QgsGeometry geom = feature.geometry();
    if (geom.isNull())
        return;

    // 3️使用 QgsHighlight 高亮面要素
    if (mTargetHighlight)
    {
        delete mTargetHighlight;
        mTargetHighlight = nullptr;
    }

    mTargetHighlight = new QgsHighlight(mMapCanvasController, geom, layer);
    mTargetHighlight->setColor(Qt::red);
    mTargetHighlight->setFillColor(QColor(255, 0, 0, 60));
    mTargetHighlight->setWidth(3);
    mTargetHighlight->show();


    // 4️平移到要素中心（不缩放）
    QgsPointXY center = geom.boundingBox().center();
    mMapCanvasController->setCenter(center);
    mMapCanvasController->refresh();
}
