# Supplementary material for: Optimal seamline detection for SAR image mosaicking guided by superpixel segmentation and region merging
Source: PLoS One. 2026 May 8;21(5):e0348842. doi: 10.1371/journal.pone.0348842 (PMC13155582; doi:10.1371/journal.pone.0348842)
Supplement: S4 Code — (ZIP) [file pone.0348842.s004.zip › Code/src/logic/BuildRelation.h]

#ifndef BUILDRELATION_H
#define BUILDRELATION_H


#include"MathUtils.h"
#include<QTreeWidgetItem>
#include <qgsmapcanvas.h>
#include<qgshighlight.h>

#include "xlsxdocument.h"
#include "xlsxcell.h"
#include "xlsxcellrange.h"
#include "xlsxchart.h"
#include "xlsxchartsheet.h"
#include <xlsxwriter.h>//Ð´³ö´øÍ¼µÄxlsx

#include <QFileInfo>


using namespace QXlsx;

class BuildRelationController
{
public:
    QString riverDir;
    QString sectionPath;
    QString targetPath;
    QString hazardPath;
    QString outputDir;

    QString selectSectionId;
    QString seclectHazardId;
    QString selecctTargetId;

	QList<QString> sectionWithTargetIds;//±»·ÀÖÎ¶ÔÏóÑ¡ÖÐµÄidÁÐ±í£¨¶ÏÃæ-·ÀÖÎ¶ÔÏó¹ØÁª±í£©
    QList<FeatureItem> itemTargetWithSectionList;//±»Ñ¡ÔñµÄ¶ÏÃæ£¨Óë·ÀÖÎ¶ÔÏó¹ØÁª£©

    QString sectionHazardWithSectionId;//±»Ñ¡ÖÐµÄid£¨¶ÏÃæ-Òþ»¼¹ØÁª±í£©
	QString sectionTargetWithSectionId;//±»Ñ¡ÖÐµÄid£¨¶ÏÃæ-·ÀÖÎ¶ÔÏó¹ØÁª±í£©

    //Òþ»¼ÒªËØÒÑ¹ØÁª±í
    hazardSectionTable hazardWithSectionTable;
	//·ÀÖÎ¶ÔÏóÒÑ¹ØÁª±í
	targetSectionTable targetWithSectionTable;


    //Òþ»¼ÒªËØÒÑ¹ØÁª±íµÄÁÐ±í
    QList<hazardSectionTable> hazardWithSectionTableList;
	//·ÀÖÎ¶ÔÏóÒÑ¹ØÁª±íµÄÁÐ±í
	QMap<QString,targetSectionTable> targetWithSectionTableList;

    // UI Í¼²ãÈÝÆ÷
    QMap<QString, UiLayerItem> uiLayers;

    // ¶ÏÃæÒªËØÁÐ±í
    QMap<QString, FeatureItem> sectionFeatures;

    QMap<QString, FeatureItem> targetFeatures;

    QMap<QString, FeatureItem> hazardFeatures;

    QList<QgsMapLayer*> layers; //¹¹½¨»­²¼µ±Ç°ÒªÏÔÊ¾µÄÍ¼²ãÁÐ±í

	void cancerAllHighlight(FeatureType type);//È«²¿È¡Ïû¸ßÁÁ

    //
    QMap<QString, QTreeWidgetItem*> mTreeSectionItemMap;
    QMap< QString, QTreeWidgetItem*> mTreeHazardItemMap;
	QMap<QString, QTreeWidgetItem*> mTreeTargetItemMap;

    //ÉèÖÃtreeSectionµÄ¸´Ñ¡¿ò
    void setTreeSectionChecked(QString featuredId, bool checked);
    void setTreeHazardChecked(QString featuredId, bool checked);
    void setTreeTargetChecked(QString featuredId, bool checked);


    int getRelationSectionNum();
    int getRelationHazardNum();
    int getRelationTargetNum();

    void mergeExcelsToOne_AllStyle(const QStringList& excelPaths, const QString& outExcelPath);

    

public:
    // ¼ÓÔØ shp
    QgsVectorLayer* loadShpLayer(const QString& shpPath);

    // ½âÎö¶ÏÃæÒªËØ£¬½«½á¹û¸ø¶ÏÃæÒªËØÁÐ±í
    void parseSectionFeatures(QgsVectorLayer* layer);

    void parseHazardFeatures(QgsVectorLayer* layer);

	void parseTargetFeatures(QgsVectorLayer* layer);

    // Ñ¡ÖÐ ¡¢ È¡ÏûÑ¡ÖÐ¶ÏÃæ
    void setSectionSelected(const QString& featureId, bool checked);


    void setMapCanvas(QgsMapCanvas* canvas);
    //¸ßÁÁ
    void highlightSection(const QString& featureId);
    void highlightHazard(const QString& featureId);
    void hightlightTarget(const QString& featureId);

   

    


private:
    QgsMapCanvas* mMapCanvasController = nullptr;

    QgsHighlight* mSectionHighlight = nullptr;
    QgsHighlight* mHazardHighlight = nullptr;
    QgsHighlight* mTargetHighlight = nullptr;

};
#endif // !BUILDRELATION_H
