# Supplementary material for: Optimal seamline detection for SAR image mosaicking guided by superpixel segmentation and region merging
Source: PLoS One. 2026 May 8;21(5):e0348842. doi: 10.1371/journal.pone.0348842 (PMC13155582; doi:10.1371/journal.pone.0348842)
Supplement: S4 Code — (ZIP) [file pone.0348842.s004.zip › Code/src/logic/DataClassify.cpp]

#include "DataClassify.h"


QList<QString> DataClassify::getFilePathForFilter(QString inputPath, const QStringList& suffixList, QList<QString> textList)
{
	
    QList<QString> result;

    QDir dir(inputPath);
    if (!dir.exists())
        return result;

    // 1. »ñÈ¡µ±Ç°Ä¿Â¼ÏÂ·ûºÏºó×ºµÄÎÄ¼þ
    QFileInfoList fileList = dir.entryInfoList(
        suffixList,
        QDir::Files | QDir::NoSymLinks
    );

    for (const QFileInfo& fi : fileList)
    {
        QString fileName = fi.fileName();

        // 2. ÎÄ¼þÃû¹Ø¼ü×Ö¹ýÂË£¨Èç¹ûÌá¹©ÁË£©
        bool matchText = textList.isEmpty();
        for (const QString& key : textList)
        {
            if (fileName.contains(key, Qt::CaseInsensitive))
            {
                matchText = true;
                break;
            }
        }

        if (matchText)
            result.append(fi.absoluteFilePath());
    }

    // 3. µÝ¹é±éÀú×ÓÄ¿Â¼
    QFileInfoList subDirList = dir.entryInfoList(
        QDir::Dirs | QDir::NoDotAndDotDot
    );

    for (const QFileInfo& subDir : subDirList)
    {
        result.append(
            getFilePathForFilter(
                subDir.absoluteFilePath(),
                suffixList,
                textList
            )
        );
    }

    return result;
}

QString  DataClassify::classifyXlsx(const QString allDataPath, QString outputTopDir)
{
    //»ñÈ¡¶ÏÃæ±í¸ñ
    QStringList suffix;
    suffix << "*.xlsx" << "*.slx";
    QList<QString> textList;
    textList << QString::fromLocal8Bit("¶ÏÃæ±í");
    QList<QString> xlsxList = DataClassify::getFilePathForFilter(allDataPath, suffix, textList);

    qDebug() << "sectionNum:" << xlsxList.size();

    QList<QString> countyInfoList;
    DataClassify::clearDirectory(outputTopDir);
    int processed = 0;

    //-------------------------------ÕÕÆ¬·ÖÀàÐÅÏ¢-------------
    QString dirName = QString::fromLocal8Bit("×èË®½¨ÖþÎïÕÕÆ¬");
    QList<QString> allPicPathList = getSubDirForDirname(allDataPath, dirName);


    //»ñÈ¡ÕÕÆ¬
    QStringList suffixPic;
    suffixPic << "*.jpg" << "*.JPG"
        << "*.png" << "*.PNG"
        << "*.jpeg" << "*.JPEG"
        << "*.bmp" << "*.BMP"
        << "*.tif" << "*.TIF"
        << "*.tiff" << "*.TIFF"
        << "*.gif" << "*.GIF"
        << "*.webp" << "*.WEBP";
    QList<QString> textListPic;
    QList<QString> picList;
    for (int i = 0; i < allPicPathList.size(); i++)
    {
        picList.append( DataClassify::getFilePathForFilter(allPicPathList[i], suffixPic, textListPic));
    }
    

    qDebug() << "PicNum:" << picList.size();
    int processedPic = 0;
    //----------------------------------------ÕÕÆ¬·ÖÀàÐÅÏ¢-----------------------
    

    //¶Ô¶ÏÃæ±í½øÐÐ·ÖÀà
    for (int i = 0; i < xlsxList.size(); i++)
    {
        QString fullSectionCode = xlsxList[i].split("/").last().split("-").last().left(20);
        QString code = xlsxList[i].split("/").last().split("-").last().left(6);
        QString name = xlsxList[i].split("/").last().split("-").first().left(3);
        //»ñÈ¡Á÷Óò´úÂë
        QStringList parts = xlsxList[i].split("/");
        QString oldRvCode = parts.at(parts.size() - 2).split("_").last().left(18);

        if (name == QString::fromLocal8Bit("ºì»¨¸Ú") || code == QString::fromLocal8Bit("520302"))
        {
            name = QString::fromLocal8Bit("ºì»¨¸ÚÇø");
        }
        if (name == QString::fromLocal8Bit("Îñ´¨Øî"))
        {
            name = QString::fromLocal8Bit("Îñ´¨ÏØ");
        }
        if (name == QString::fromLocal8Bit("·ï¸ÚÏØ"))
        {
            name = QString::fromLocal8Bit("·ï¸ÔÏØ");
        }
        if (name == QString::fromLocal8Bit("ÑØºÓÍÁ"))
        {
            name = QString::fromLocal8Bit("ÑØºÓÏØ");
        }
        if (name == QString::fromLocal8Bit("ËÉÌÒÃç"))
        {
            name = QString::fromLocal8Bit("ËÉÌÒÏØ");
        }
        if (code == QString::fromLocal8Bit("522631"))
        {
            name = QString::fromLocal8Bit("ÀèÆ½ÏØ");
        }
        if (name == QString::fromLocal8Bit("Èý¶¼Ë®"))
        {
            name = QString::fromLocal8Bit("Èý¶¼ÏØ");
        }
        if (code == QString::fromLocal8Bit("520523"))
        {
            name = QString::fromLocal8Bit("½ðÉ³ÏØ");
        }

        QString countyNameAndCode = code + "_" + name + "/" + oldRvCode;

        if (!countyInfoList.contains(countyNameAndCode))
        {
            countyInfoList.append(countyNameAndCode);//²»´æÔÚÔòÌí¼Ó£¬Í¬Ê±´´½¨Ä¿Â¼
            QDir countyDir(outputTopDir);
            countyDir.mkpath(countyNameAndCode);


            
            //¸´ÖÆÎÄ¼þ
            QString dstFile = countyDir.absolutePath() + "/" + countyNameAndCode + "/" + QFileInfo(xlsxList[i]).fileName();
            if (!QFile::copy(xlsxList[i], dstFile)) {
                QString baseName = QFileInfo(xlsxList[i]).completeBaseName();
                QString suffixTmp = QFileInfo(xlsxList[i]).suffix();
                QString dstFile = countyDir.absolutePath() + "/" + baseName + "_" + QString::number(i) + "." + suffixTmp;
                QFile::copy(xlsxList[i], dstFile);
                processed++;
                qDebug() << "fileNameRepeat:" << xlsxList[i];
            }
            else
            {
                processed++;
            }
            //ÕÒµ½¶ÔÓ¦µÄÕÕÆ¬²¢¸´ÖÆ
            //for (int k = 0; k < picList.size(); k++)
            //{
            //    QString picCode = picList[k].split("/").last().left(20);
            //    if (picCode == fullSectionCode)
            //    {
            //        QString dstFilePic = countyDir.absolutePath() + "/" + countyNameAndCode + "/" + QFileInfo(picList[k]).fileName();
            //        if (!QFile::copy(picList[k], dstFilePic)) {
            //            QString baseName = QFileInfo(picList[k]).completeBaseName();
            //            //QString suffixTmp = QFileInfo(picList[k]).suffix();
            //            QString dstFilePic = countyDir.absolutePath() + "/" + baseName + "_" + QString::number(i) + ".jpg" ;
            //            QFile::copy(picList[k], dstFilePic);
            //            processedPic++;
            //            qDebug() << "fileNameRepeat:" << picList[k];
            //        }
            //        else
            //        {
            //            processedPic++;
            //        }
            //    
            //    }
            //   
            //}


        }
        else
        {
            //»ñÈ¡ËùÊôÄ¿Â¼
            QString countyDir = outputTopDir + "/" + countyNameAndCode;
            //¸´ÖÆÎÄ¼þ
            QString dstFile = countyDir + "/" + QFileInfo(xlsxList[i]).fileName();
            if (!QFile::copy(xlsxList[i], dstFile)) {
                QString baseName = QFileInfo(xlsxList[i]).completeBaseName();
                QString suffixTmp = QFileInfo(xlsxList[i]).suffix();
                QString dstFile = countyDir + "/" + baseName + "_" + QString::number(i) + "." + suffixTmp;
                QFile::copy(xlsxList[i], dstFile);
                processed++;
                qDebug() << "fileNameRepeat:" << xlsxList[i];
            }
            else
            {
                processed++;
            }


            //ÕÒµ½¶ÔÓ¦µÄÕÕÆ¬²¢¸´ÖÆ
            //for (int k = 0; k < picList.size(); k++)
            //{
            //    QString picCode = picList[k].split("/").last().left(20);
            //    if (picCode == fullSectionCode)
            //    {
            //        QString dstFilePic = countyDir + "/" + QFileInfo(picList[k]).fileName();
            //        if (!QFile::copy(picList[k], dstFilePic)) {
            //            QString baseName = QFileInfo(picList[k]).completeBaseName();
            //            //QString suffixTmp = QFileInfo(picList[k]).suffix();
            //            QString dstFilePic = countyDir + "/" + baseName + "_" + QString::number(i) + ".jpg";
            //            QFile::copy(picList[k], dstFilePic);
            //            processedPic++;
            //            qDebug() << "fileNameRepeat:" << picList[k];
            //        }
            //        else
            //        {
            //            processedPic++;
            //        }

            //    }

            //}

        }

    }

    

    QString info1 = QString::number(processed) + "/" + QString::number(xlsxList.size()) + " section data classify complete!";
    QString info2 = QString::number(processedPic) + "/" + QString::number(picList.size()) + " section pic classify complete!";
    return info1+"\n"+info2;
    
}

QString DataClassify::classifyXlsx2(const QString allDataPath, QString outputTopDir)
{
    QString sectionDirName = QString::fromLocal8Bit("0¶ÏÃæ³É¹û");
    QList<QString> allSectionPathList = getSubDirForDirname(allDataPath, sectionDirName);
    int processed = 0;
	int processedPic = 0;
    //»ñÈ¡¶ÏÃæ±í¸ñ-----------------
    QStringList suffix;
    suffix << "*.xlsx" << "*.slx";
    QList<QString> textList;
    textList << QString::fromLocal8Bit("¶ÏÃæ±í");
    //»ñÈ¡ÕÕÆ¬Ä¿Â¼-------------------
    QStringList suffixPic;
    suffixPic << "*.jpg" << "*.JPG"
        << "*.png" << "*.PNG"
        << "*.jpeg" << "*.JPEG"
        << "*.bmp" << "*.BMP"
        << "*.tif" << "*.TIF"
        << "*.tiff" << "*.TIFF"
        << "*.gif" << "*.GIF"
        << "*.webp" << "*.WEBP";
    QList<QString> textListPic;
    textListPic << QString::fromLocal8Bit("ÉÏ")<<QString::fromLocal8Bit("ÏÂ");
    QString endStr = QString::fromLocal8Bit("¶ÏÃæ³É¹û");
   


    DataClassify::clearDirectory(outputTopDir);//Çå³ýÄ¿Â¼
	for (int t = 0; t < allSectionPathList.size(); t++)//±éÀúËùÓÐÁ÷Óò¶ÏÃæÄ¿Â¼
    {
       //Á÷Óò´úÂë
        QString oldRvCode = allSectionPathList[t].split("/").last().split("_").last().left(18);
        QList<QString> xlsxList = DataClassify::getFilePathForFilter(allSectionPathList[t], suffix, textList);//»ñÈ¡¸ÃÁ÷ÓòµÄ¶ÏÃæ

        qDebug() << "sectionNum:" << xlsxList.size();
        QString riverDirName = allSectionPathList[t].split("/").last().replace("¶ÏÃæ³É¹û","");

        QString riverAbsDir = outputTopDir + "/" + riverDirName+"/"+oldRvCode;
        QDir().mkpath(riverAbsDir);//´´½¨Ä¿Â¼
        //ÕÕÆ¬---------------------
        QString startStr=allSectionPathList[t].split("/").last();
        startStr.chop(endStr.length());//½ØÈ¡
        //Ô­Ê¼ÕÕÆ¬Ä¿Â¼
        QString rawPicDir = allSectionPathList[t] + "/" + startStr + QString::fromLocal8Bit("¶ÏÃæÅÄÉãÕÕÆ¬");
		QList<QString> picList = DataClassify::getFilePathForFilter(rawPicDir, suffixPic, textListPic);//»ñÈ¡¸ÃÁ÷ÓòµÄ¶ÏÃæÕÕÆ¬
		QString picDstDir = riverAbsDir + "/" + QString::fromLocal8Bit("ÕÕÆ¬");
		QDir().mkpath(picDstDir);//´´½¨Ä¿Â¼
        

        //¶Ô¶ÏÃæ±í½øÐÐ·ÖÀà
        for (int i = 0; i < xlsxList.size(); i++)
        {
            //¸´ÖÆÎÄ¼þ
            QString dstFile = riverAbsDir + "/" + QFileInfo(xlsxList[i]).fileName();
            if (!QFile::copy(xlsxList[i], dstFile))
            {
                QString baseName = QFileInfo(xlsxList[i]).completeBaseName();//ÎÄ¼þÃû
                QString suffixTmp = QFileInfo(xlsxList[i]).suffix();//ºó×ºÃû
                QString dstFile = riverAbsDir + "/" + baseName + "_" + QString::number(i) + "." + suffixTmp;
                //QFile::copy(xlsxList[i], dstFile);
                processed++;
                qDebug() << "fileNameRepeat:" << xlsxList[i];
            }
            else
            {
                processed++;
            }
        }
        //¶ÔÕÕÆ¬·ÖÀà
        for (int i = 0; i < picList.size(); i++)
        {
            QString dstFilePic = picDstDir + "/" + QFileInfo(picList[i]).fileName();
            //¸´ÖÆÎÄ¼þ
			if (QFileInfo(picList[i]).suffix() != "jpg")//Ìæ»»ºó×ºÎª.JPG
            {
                dstFilePic = picDstDir + "/"+QFileInfo(picList[i]).completeBaseName()+".jpg";
			}
           
            if (!QFile::copy(picList[i], dstFilePic))//¸´ÖÆÕÕÆ¬
            {
                QString baseName = QFileInfo(picList[i]).completeBaseName();//ÎÄ¼þÃû
                //QString suffixTmp = QFileInfo(picList[i]).suffix();//ºó×ºÃû
                QString dstFilePic = picDstDir + "/" + baseName + "_" + QString::number(i) + ".jpg";
                QFile::copy(picList[i], dstFilePic);
                processedPic++;
                qDebug() << "fileNameRepeat:" << picList[i];
            }
            else
            {
                processedPic++;
			}
        }

    }
    QString info1 = "["+QString::number(processed) + "] sections and  [" + QString::number(processedPic) + "] pictures classify complete!";
    return info1;
}


void DataClassify::clearDirectory(const QString& dirPath)
{
    QDir dir(dirPath);
    if (!dir.exists())
        return;

    // É¾³ýËùÓÐÎÄ¼þ
    QFileInfoList fileList = dir.entryInfoList(
        QDir::Files | QDir::NoDotAndDotDot
    );
    for (const QFileInfo& fi : fileList) {
        QFile::remove(fi.absoluteFilePath());
    }

    // É¾³ýËùÓÐ×ÓÄ¿Â¼
    QFileInfoList dirList = dir.entryInfoList(
        QDir::Dirs | QDir::NoDotAndDotDot
    );
    for (const QFileInfo& di : dirList) {
        QDir subDir(di.absoluteFilePath());
        subDir.removeRecursively();
    }
}

QList<QString> DataClassify::getSubDirForDirname(const QString& rootDir, QString dstDirName)
{
    QList<QString> result;
  
    QDirIterator it(rootDir,
        QDir::Dirs | QDir::NoDotAndDotDot,
        QDirIterator::Subdirectories);

    while (it.hasNext()) {
        it.next();

        QFileInfo info = it.fileInfo();
        QString dirName = info.fileName();   // ½öÄ¿Â¼Ãû

        if (dirName.contains(dstDirName)) {
            result.append(info.absoluteFilePath());
        }
    }

    return result;
}
