# Supplementary material for: Optimal seamline detection for SAR image mosaicking guided by superpixel segmentation and region merging
Source: PLoS One. 2026 May 8;21(5):e0348842. doi: 10.1371/journal.pone.0348842 (PMC13155582; doi:10.1371/journal.pone.0348842)
Supplement: S4 Code — (ZIP) [file pone.0348842.s004.zip › Code/src/logic/DataClassify.h]

#ifndef CLASSIFY_H
#define CLASSIFY_H
#include<qlist.h>
#include <filesystem>
#include <QDir>
#include <QFileInfo>
#include <QFileInfoList>
#include <QStringList>
#include<qdebug.h>
#include <QDirIterator>
#include <qmessagebox.h>
//°´ÏØ½«³É¹û·ÖÀà
class DataClassify
{
public:
	static QList<QString> DataClassify::getFilePathForFilter(QString inputPath, const QStringList& suffixList,QList<QString> textList);
	static QString classifyXlsx(const QString allDataPath, QString outputTopDir);
	static QString classifyXlsx2(const QString allDataPath, QString outputTopDir);
	//*static QString classifyPic(QString allDataPath, QString outputTopDir);
	static void clearDirectory(const QString& dirPath);
	static QList<QString> getSubDirForDirname(const QString& rootDir, QString dirName);
};


#endif // !CLASSIFY_H
