# Supplementary material for: Optimal seamline detection for SAR image mosaicking guided by superpixel segmentation and region merging
Source: PLoS One. 2026 May 8;21(5):e0348842. doi: 10.1371/journal.pone.0348842 (PMC13155582; doi:10.1371/journal.pone.0348842)
Supplement: S4 Code — (ZIP) [file pone.0348842.s004.zip › Code/src/logic/ExcelTrans.cpp]

#include "ExcelTrans.h"


//´ÓÄ³ÐÐ¶ÁÈ¡ËùÓÐ×Ö·û´®
QStringList ExcelTrans::readRowTexts(QXlsx::Document& xlsx, int row)
{
    QStringList texts;
    int maxCol = xlsx.dimension().lastColumn();

    for (int col = 1; col <= maxCol; ++col)
    {
        auto cell = xlsx.cellAt(row, col);
        if (!cell)
            continue;

        QString text = cell->value().toString().trimmed();
        if (!text.isEmpty())
            texts << text;
    }
    return texts;
}

//¸ù¾Ý¹Ø¼ü×Ö¶ÁÈ¡Öµ
QString ExcelTrans::valueAfterKey(QXlsx::Document& xlsx, int row, const QString& key)
{
    int maxCol = xlsx.dimension().lastColumn();

    for (int col = 1; col <= maxCol; ++col)
    {
        auto cell = xlsx.cellAt(row, col);
        if (!cell)
            continue;

        QString text = cell->value().toString().trimmed();
        if (text.contains(key))
        {
            for (int c = col + 1; c <= maxCol; ++c)
            {
                auto vCell = xlsx.cellAt(row, c);
                if (vCell && !vCell->value().toString().trimmed().isEmpty())
                    return vCell->value().toString().trimmed();
            }
        }
    }
    return QString();
}

QString ExcelTrans::getNewSectionCode(QString comTable, QString oldSectionCode)
{
    QString newSectionCode = oldSectionCode;
    QXlsx::Document xlsx(comTable);
    if (!xlsx.load())
    {
        qDebug() << "no tbale open " << "\n";
        return newSectionCode;
    }
    int height = xlsx.dimension().lastRow();
    for (int i = 1; i <= height; i++)
    {

        QString newCode = xlsx.cellAt(i, 1)->value().toString().trimmed();

        if (oldSectionCode == newCode)
        {
            newSectionCode = xlsx.cellAt(i, 2)->value().toString().trimmed();
            break;
        }
    }
    return newSectionCode;
}

QString ExcelTrans::getNewRvName(QString comTable, QString oldSectionCode)
{

    QString newRvName = oldSectionCode;
    QXlsx::Document xlsx(comTable);
    if (!xlsx.load())
    {
        qDebug() << "no tbale open " << "\n";
        return newRvName;
    }
    int height = xlsx.dimension().lastRow();
    for (int i = 1; i <= height; i++)
    {

        QString newCode = xlsx.cellAt(i, 1)->value().toString().trimmed();

        if (oldSectionCode == newCode)
        {
            newRvName = xlsx.cellAt(i, 3)->value().toString().trimmed();
            break;
        }
    }
    return newRvName;
}

void ExcelTrans::trans(const InSectionData_Z& inSectionData_Z, OutSectionData_Z& outSectionData_Z, QString newSectionCode, QString newRvName)
{
    QString newRvCode = newSectionCode.left(17);
    outSectionData_Z.meta.location = inSectionData_Z.meta.location;
    outSectionData_Z.meta.sectionType = "A";
    outSectionData_Z.meta.riverName = newRvName;
    outSectionData_Z.meta.riverCode = newRvCode;
    outSectionData_Z.meta.sectionName = outSectionData_Z.meta.riverName + newSectionCode.right(5);
    outSectionData_Z.meta.adminCode = inSectionData_Z.meta.adminCode;
    outSectionData_Z.meta.crossCounty = inSectionData_Z.meta.crossCounty;
    outSectionData_Z.meta.ctrlLon = inSectionData_Z.meta.ctrlLon;
    outSectionData_Z.meta.ctrlLat = inSectionData_Z.meta.ctrlLat;
    outSectionData_Z.meta.ctrlElev = inSectionData_Z.meta.ctrlElev;
    outSectionData_Z.meta.heightDatum = inSectionData_Z.meta.heightDatum;
    outSectionData_Z.meta.surveyMethod = inSectionData_Z.meta.surveyMethod;

    for (int i = 0; i < inSectionData_Z.points.size(); i++)
    {
        OutSectionPoint_Z tmpPoint;
        if (i == 0)
        {
            tmpPoint.pointType = QString::fromLocal8Bit("Æð²âµã");
        }
        else if (i == inSectionData_Z.points.size() - 1)
        {
            tmpPoint.pointType = QString::fromLocal8Bit("ÖÕ²âµã");
        }
        else
        {
            tmpPoint.pointType = QString::fromLocal8Bit("²âµã");
        }

        tmpPoint.verticalNo = inSectionData_Z.points[i].index;
        //tmpPoint.pointType = inSectionData_H.points[i].pointType;
        tmpPoint.stepDistance = inSectionData_Z.points[i].distance;
        tmpPoint.azimuth = inSectionData_Z.points[i].azimuth;
        tmpPoint.bedElev = inSectionData_Z.points[i].bedElev;
        tmpPoint.waterElev = inSectionData_Z.points[i].waterElev;
        tmpPoint.lon = inSectionData_Z.points[i].lon;
        tmpPoint.lat = inSectionData_Z.points[i].lat;
        outSectionData_Z.points.append(tmpPoint);

    }
}

void ExcelTrans::transH(const InSectionData_H& inSectionData_H, OutSectionData_H& outSectionData_H, QString newSectionCode, QString newRvName)
{
    QString newRvCode = newSectionCode.left(17);
    outSectionData_H.meta.location = inSectionData_H.meta.location;
    outSectionData_H.meta.adminCode = inSectionData_H.meta.adminCode;
    outSectionData_H.meta.riverName = newRvName;
    outSectionData_H.meta.riverCode = newRvCode;
    outSectionData_H.meta.sectionName = outSectionData_H.meta.riverName + newSectionCode.right(5);
    outSectionData_H.meta.sectionFlag = inSectionData_H.meta.sectionFlag;
    outSectionData_H.meta.sectionType = "A";
    outSectionData_H.meta.sectionShape = inSectionData_H.meta.sectionShape;
    outSectionData_H.meta.crossCounty = inSectionData_H.meta.crossCounty;
    outSectionData_H.meta.bedMaterial = inSectionData_H.meta.bedMaterial;
    outSectionData_H.meta.surveyMethod = inSectionData_H.meta.surveyMethod;
    outSectionData_H.meta.baseLon = inSectionData_H.meta.baseLon;
    outSectionData_H.meta.baseLat = inSectionData_H.meta.baseLat;
    outSectionData_H.meta.baseElev = inSectionData_H.meta.baseElev;
    outSectionData_H.meta.sectionAzimuth= inSectionData_H.meta.sectionAzimuth;
    outSectionData_H.meta.historyMaxWater = inSectionData_H.meta.historyMaxWater;
    outSectionData_H.meta.disasterWater = inSectionData_H.meta.disasterWater;
    

    for (int i = 0; i < inSectionData_H.points.size(); i++)
    {
        OutSectionPoint_H tmpPoint;
        
        tmpPoint.verticalNo = inSectionData_H.points[i].index;
        tmpPoint.pointDesc = inSectionData_H.points[i].pointDesc;
        
        tmpPoint.startDistance = inSectionData_H.points[i].startDistance;
        tmpPoint.elev = inSectionData_H.points[i].elev;
        tmpPoint.roughness = inSectionData_H.points[i].roughness;
        tmpPoint.lon = inSectionData_H.points[i].lon;
        tmpPoint.lat = inSectionData_H.points[i].lat;
        outSectionData_H.points.append(tmpPoint);

    }
}

void ExcelTrans::transA(const InSectionData_A& inSectionData_A, OutSectionData_H& outSectionData_A, QString newSectionCode, QString newRvName)
{
    QString newRvCode = newSectionCode.left(17);
    outSectionData_A.meta.location = inSectionData_A.meta.location;
    outSectionData_A.meta.adminCode = inSectionData_A.meta.adminCode;
    outSectionData_A.meta.riverName = newRvName;
    outSectionData_A.meta.riverCode = newRvCode;
    outSectionData_A.meta.sectionName = inSectionData_A.meta.riverName + newSectionCode.right(5);
    //outSectionData_A.meta.sectionFlag = inSectionData_A.meta.sectionFlag;
    outSectionData_A.meta.sectionFlag = QString::fromLocal8Bit("ÉÏÓÎ");//¶ÏÃæ±êÊ¶
    outSectionData_A.meta.sectionType = "B";
    //outSectionData_A.meta.sectionShape = inSectionData_A.meta.sectionShape;
    outSectionData_A.meta.sectionShape = QString::fromLocal8Bit("¸´ºÏÐÍ");//¶ÏÃæÀàÐÍ
    //outSectionData_A.meta.crossCounty = inSectionData_A.meta.crossCounty;
    outSectionData_A.meta.crossCounty = false;//ÊÇ·ñ¿çÏØ
    outSectionData_A.meta.bedMaterial = inSectionData_A.meta.bedMaterial;
    //outSectionData_A.meta.surveyMethod = inSectionData_A.meta.surveyMethod;
    outSectionData_A.meta.surveyMethod = QString::fromLocal8Bit("GNSS RTK²âÁ¿·¨");
    outSectionData_A.meta.baseLon = inSectionData_A.points[0].lon;
    outSectionData_A.meta.baseLat = inSectionData_A.points[0].lat;
    outSectionData_A.meta.baseElev = inSectionData_A.points[0].elev;
    //outSectionData_A.meta.sectionAzimuth = inSectionData_A.meta.sectionAzimuth;
    //outSectionData_A.meta.historyMaxWater = inSectionData_A.meta.historyMaxWater;
    //outSectionData_A.meta.sectionAzimuth = inSectionData_A.meta.sectionAzimuth;
    //outSectionData_A.meta.historyMaxWater = inSectionData_A.meta.historyMaxWater;
    outSectionData_A.meta.disasterWater = inSectionData_A.meta.disasterWater;


    for (int i = 0; i < inSectionData_A.points.size(); i++)
    {
        OutSectionPoint_H tmpPoint;

        tmpPoint.verticalNo = inSectionData_A.points[i].index;
        tmpPoint.pointDesc = inSectionData_A.points[i].pointDesc;

        tmpPoint.startDistance = inSectionData_A.points[i].startDist;
        tmpPoint.elev = inSectionData_A.points[i].elev;
        tmpPoint.roughness = inSectionData_A.points[i].roughness;
        tmpPoint.lon = inSectionData_A.points[i].lon;
        tmpPoint.lat = inSectionData_A.points[i].lat;
        outSectionData_A.points.append(tmpPoint);

    }

}

void ExcelTrans::transZSectionData(const QString& inputPathDataTable, const QString& inputPathComTable, const QString& outputPathGuifan, const QString& outputPathChengtu)
{
    InSectionData_Z inSectionData_Z;
   
    ExcelTrans::readInSection_Z(inputPathDataTable, inSectionData_Z);
    QString newSectionCode = ExcelTrans::getNewSectionCode(inputPathComTable, inSectionData_Z.meta.sectionCode);
    QString newRvName = ExcelTrans::getNewRvName(inputPathComTable, inSectionData_Z.meta.sectionCode);

    OutSectionData_Z outSectionData_Z;
    ExcelTrans::trans(inSectionData_Z, outSectionData_Z, newSectionCode, newRvName);


    QString outputGuifan = outputPathGuifan;
    int pos = outputGuifan.lastIndexOf('/');
    if (pos != -1) {
        outputGuifan.insert(pos + 1, newSectionCode+"-");
    }
    ExcelTrans::writeGuifanTable(outputGuifan, outSectionData_Z);


    QString outputChengtu = outputPathChengtu;
    int pos1 = outputChengtu.lastIndexOf('/');
    if (pos1 != -1) {
        outputChengtu.insert(pos1 + 1, newSectionCode + "-");
    }
    ExcelTrans::writeChengtuTable(outputChengtu, outSectionData_Z);


}

void ExcelTrans::transHSectionData(const QString& inputPathDataTable, const QString& inputPathComTable, const QString& outputPathGuifan, const QString& outputPathChengtu)
{
    InSectionData_H inSectionData_H;
    ExcelTrans::readInSection_H(inputPathDataTable, inSectionData_H);

    QString newSectionCode = ExcelTrans::getNewSectionCode(inputPathComTable, inSectionData_H.meta.crossSectionCode);
  
    QString newRvName = ExcelTrans::getNewRvName(inputPathComTable, inSectionData_H.meta.crossSectionCode);

    OutSectionData_H outSectionData_H;
    ExcelTrans::transH(inSectionData_H, outSectionData_H, newSectionCode, newRvName);

    QString outputGuifan = outputPathGuifan;
    int pos = outputGuifan.lastIndexOf('/');
    if (pos != -1) {
        outputGuifan.insert(pos + 1, newSectionCode + "-");
    }
    ExcelTrans::writeGuifanTableH(outputGuifan, outSectionData_H);


    QString outputChengtu = outputPathChengtu;
    int pos1 = outputChengtu.lastIndexOf('/');
    if (pos1 != -1) {
        outputChengtu.insert(pos1 + 1, newSectionCode + "-");
    }
    ExcelTrans::writeChengtuTableH(outputChengtu, outSectionData_H);
}

void ExcelTrans::transASectionData(const QString& inputPathDataTable, const QString& inputPathComTable, const QString& outputPathGuifan, const QString& outputPathChengtu)
{
    InSectionData_A inSectionData_A;
    ExcelTrans::readInSection_A(inputPathDataTable, inSectionData_A);

    QString newSectionCode = ExcelTrans::getNewSectionCode(inputPathComTable, inSectionData_A.meta.damCode);
    QString newRvName = ExcelTrans::getNewRvName(inputPathComTable, inSectionData_A.meta.damCode);


	OutSectionData_H outSectionData_A;
	ExcelTrans::transA(inSectionData_A, outSectionData_A, newSectionCode, newRvName);

    QString outputGuifan = outputPathGuifan;
    int pos = outputGuifan.lastIndexOf('/');
    if (pos != -1) {
        outputGuifan.insert(pos + 1, newSectionCode + "-");
    }
	ExcelTrans::writeGuifanTableH(outputGuifan, outSectionData_A);

	QString outputChengtu = outputPathChengtu;
	int pos1 = outputChengtu.lastIndexOf('/');
	if (pos1 != -1) {
		outputChengtu.insert(pos1 + 1, newSectionCode + "-");
	}
    ExcelTrans::writeChengtuTableA(outputChengtu, inSectionData_A, newSectionCode, newRvName);

}


static PointColumnIndex parsePointHeader2Rows(
    QXlsx::Document& xlsx,
    int rowHeader1,   // ÐòºÅ | ²âÁ¿µã | ¶ÏÃæÐÅÏ¢
    int rowHeader2    // ¾àÀë | ¾­¶È | ...
)
{
    PointColumnIndex idx;
    int maxCol = xlsx.dimension().lastColumn();

    // ---------- µÚÒ»ÐÐ£ºÐòºÅ / ²âÁ¿µã ----------
    for (int col = 1; col <= maxCol; ++col)
    {
        auto cell = xlsx.cellAt(rowHeader1, col);
        if (!cell)
            continue;

        QString text = cell->value().toString().trimmed();

        if (text.contains(QString::fromLocal8Bit("ÐòºÅ")))
            idx.colIndex = col;
        else if (text.contains(QString::fromLocal8Bit("²âÁ¿µã")))
            idx.colPointType = col;
    }

    // ---------- µÚ¶þÐÐ£º¶ÏÃæÐÅÏ¢×Ó×Ö¶Î ----------
    for (int col = 1; col <= maxCol; ++col)
    {
        auto cell = xlsx.cellAt(rowHeader2, col);
        if (!cell)
            continue;

        QString text = cell->value().toString().trimmed();
        if (text.isEmpty())
            continue;

        if (text.contains(QString::fromLocal8Bit("¾àÀë")))
            idx.colDistance = col;
        else if (text.contains(QString::fromLocal8Bit("Á¿¾à·½Ïò")))
            idx.colAzimuth = col;
        else if (text.contains(QString::fromLocal8Bit("ºÓµ×¸ß³Ì")))
            idx.colBedElev = col;
        else if (text.contains(QString::fromLocal8Bit("Ë®Ãæ¸ß³Ì")))
            idx.colWaterElev = col;
        else if (text.contains(QString::fromLocal8Bit("¾­¶È")))
            idx.colLon = col;
        else if (text.contains(QString::fromLocal8Bit("Î³¶È")))
            idx.colLat = col;
        else if (text.contains(QString::fromLocal8Bit("±¸×¢")))
            idx.colRemark = col;
    }

    return idx;
}


static PointColumnIndex_H parsePointHeader2RowsH(
    QXlsx::Document& xlsx,
    int rowHeader1
)
{
    PointColumnIndex_H idx;
    int maxCol = xlsx.dimension().lastColumn();

    // ---------- µÚÒ»ÐÐ£ºÐòºÅ / ²âÁ¿µã ----------
    for (int col = 1; col <= maxCol; ++col)
    {
        auto cell = xlsx.cellAt(rowHeader1, col);
        if (!cell)
            continue;

        QString text = cell->value().toString().trimmed();
        if (text.isEmpty())
            continue;

        if (text.contains(QString::fromLocal8Bit("ÐòºÅ")))
            idx.colIndex = col;
        else if (text.contains(QString::fromLocal8Bit("¶ÏÃæÌØÕ÷µãÃèÊö")))
            idx.colPointDesc = col;
        else if (text.contains(QString::fromLocal8Bit("Æðµã¾à/m")))
            idx.colStartDist = col;
        else if (text.contains(QString::fromLocal8Bit("¸ß³Ì/m")))
            idx.colElev = col;
        else if (text.contains(QString::fromLocal8Bit("¾­¶È/(¡ã)")))
            idx.colLon = col;
        else if (text.contains(QString::fromLocal8Bit("Î³¶È/(¡ã)")))
            idx.colLat = col;
        else if (text.contains(QString::fromLocal8Bit("²ÚÂÊ")))
            idx.colRoughness = col;
    }

    return idx;
}

static PointColumnIndex_A parsePointHeader2RowsA(
    QXlsx::Document& xlsx,
    int rowHeader1
)
{
    PointColumnIndex_A idx;
    int maxCol = xlsx.dimension().lastColumn();

    // ---------- µÚÒ»ÐÐ£ºÐòºÅ / ²âÁ¿µã ----------
    for (int col = 1; col <= maxCol; ++col)
    {
        auto cell = xlsx.cellAt(rowHeader1, col);
        if (!cell)
            continue;

        QString text = cell->value().toString().trimmed();
        if (text.isEmpty())
            continue;

        if (text.contains(QString::fromLocal8Bit("ÐòºÅ")))
            idx.colIndex = col;
        else if (text.contains(QString::fromLocal8Bit("¶ÏÃæ±êÊ¶")))
            idx.colSectionFlag = col;
        else if (text.contains(QString::fromLocal8Bit("¶ÏÃæÌØÕ÷µãÃèÊö")))
            idx.colPointDesc = col;
        else if (text.contains(QString::fromLocal8Bit("Æðµã¾à(m)")))
            idx.colStartDist = col;
        else if (text.contains(QString::fromLocal8Bit("¸ß³Ì(m)")))
            idx.colElev = col;
        else if (text.contains(QString::fromLocal8Bit("¾­¶È(¡ã)")))
            idx.colLon = col;
        else if (text.contains(QString::fromLocal8Bit("Î³¶È(¡ã)")))
            idx.colLat = col;
        else if (text.contains(QString::fromLocal8Bit("²ÚÂÊ")))
            idx.colRoughness = col;
    }

    return idx;
}


void ExcelTrans::readInSection_Z(const QString& filePath, InSectionData_Z& inSectionData)
{
    QXlsx::Document xlsx(filePath);
    if (!xlsx.load())
    {
        qDebug() << "Failed to load xlsx file:" << filePath;
        return;
    }

    const int firstRow = xlsx.dimension().firstRow();
    const int lastRow = xlsx.dimension().lastRow();

    bool pointTableStarted = false;
    bool headerParsed = false;
    int headerRow1 = -1;
    int headerRow2 = -1;
    PointColumnIndex colIdx;

    int autoIndex = 1;


    for (int row = firstRow; row <= lastRow; ++row)
    {
        QStringList rowTexts = readRowTexts(xlsx, row);
        if (rowTexts.isEmpty())
            continue;

        QString rowLine = rowTexts.join(" ");

        // ================= ±íÍ·ÐÅÏ¢ =================
        {
            if (rowLine.contains(QString::fromLocal8Bit("×Ý¶ÏÃæ´úÂë")))
                inSectionData.meta.sectionCode = valueAfterKey(xlsx, row, QString::fromLocal8Bit("×Ý¶ÏÃæ´úÂë"));

            if (rowLine.contains(QString::fromLocal8Bit("ËùÔÚÎ»ÖÃ")))
                inSectionData.meta.location = valueAfterKey(xlsx, row, QString::fromLocal8Bit("ËùÔÚÎ»ÖÃ"));

            if (rowLine.contains(QString::fromLocal8Bit("ËùÔÚ¹µµÀ")))
                inSectionData.meta.riverName = valueAfterKey(xlsx, row, QString::fromLocal8Bit("ËùÔÚ¹µµÀ"));

            if (rowLine.contains(QString::fromLocal8Bit("ÐÐÕþÇø»®´úÂë")))
                inSectionData.meta.adminCode = valueAfterKey(xlsx, row, QString::fromLocal8Bit("ÐÐÕþÇø»®´úÂë"));

            if (rowLine.contains(QString::fromLocal8Bit("ÊÇ·ñ¿çÏØ")))
            {
                QString v = valueAfterKey(xlsx, row, QString::fromLocal8Bit("ÊÇ·ñ¿çÏØ"));
                inSectionData.meta.crossCounty = (v.contains(QString::fromLocal8Bit("ÊÇ")));
            }

            if (rowLine.contains(QString::fromLocal8Bit("¿ØÖÆµã¾­¶È/(¡ã)")))
                inSectionData.meta.ctrlLon = valueAfterKey(xlsx, row, QString::fromLocal8Bit("¿ØÖÆµã¾­¶È/(¡ã)")).toDouble();

            if (rowLine.contains(QString::fromLocal8Bit("¿ØÖÆµãÎ³¶È/(¡ã)")))
                inSectionData.meta.ctrlLat = valueAfterKey(xlsx, row, QString::fromLocal8Bit("¿ØÖÆµãÎ³¶È/(¡ã)")).toDouble();

            if (rowLine.contains(QString::fromLocal8Bit("¿ØÖÆµã¸ß³Ì/m")))
                inSectionData.meta.ctrlElev = valueAfterKey(xlsx, row, QString::fromLocal8Bit("¿ØÖÆµã¸ß³Ì/m")).toDouble();

            if (rowLine.contains(QString::fromLocal8Bit("¸ß³ÌÏµ")))
                inSectionData.meta.heightDatum = valueAfterKey(xlsx, row, QString::fromLocal8Bit("¸ß³ÌÏµ"));

            if (rowLine.contains(QString::fromLocal8Bit("²âÁ¿·½·¨")))
                inSectionData.meta.surveyMethod = valueAfterKey(xlsx, row, QString::fromLocal8Bit("²âÁ¿·½·¨"));
        }


        // ================= ²âµã±íÍ·Ê¶±ð =================
        if (!pointTableStarted &&
            rowLine.contains(QString::fromLocal8Bit("ÐòºÅ")) &&
            rowLine.contains(QString::fromLocal8Bit("²âÁ¿µã")) &&
            rowLine.contains(QString::fromLocal8Bit("¶ÏÃæÐÅÏ¢")))
        {
            headerRow1 = row;
            continue;
        }

        // ===== µÚ¶þÐÐ±íÍ· =====
        if (headerRow1 > 0 && !headerParsed &&
            rowLine.contains(QString::fromLocal8Bit("¾àÀë")) &&
            rowLine.contains(QString::fromLocal8Bit("¾­¶È")))
        {
            headerRow2 = row;
            colIdx = parsePointHeader2Rows(xlsx, headerRow1, headerRow2);
            headerParsed = colIdx.isValid();
            pointTableStarted = headerParsed;
            continue;
        }
        
        // ===== Êý¾ÝÐÐ =====
        if (pointTableStarted && headerParsed)
        {
            
            InSectionPoint_Z pt;
            
            
           
            // È¥³ý×Ö·û´®ÖÐµÄËùÓÐ¿Õ°××Ö·û
            auto cleanStr = [](QString s) {
                // È¥µôÊ×Î²¿Õ°×
                s = s.trimmed();
                // È¥µôÖÐ¼äËùÓÐ¿Õ°×£¨¿Õ¸ñ / ÖÆ±í·û / È«½Ç¿Õ¸ñµÈ£©
                s.remove(QRegularExpression("\\s+"));
                return s;
                };

            auto getD = [&](int c) -> double {
                auto cell = xlsx.cellAt(row, c);
                if (!cell) return 0.0;

                bool ok = false;
                double v = cleanStr(cell->value().toString()).toDouble(&ok);
                return ok ? v : 0.0;
                };

            auto getS = [&](int c) -> QString {
                auto cell = xlsx.cellAt(row, c);
                return cell ? cleanStr(cell->value().toString()) : QString();
                };


            if (getD(colIdx.colBedElev)==0.0)
            {
                continue;
            }

            pt.index = autoIndex++;
            pt.pointType = getS(colIdx.colPointType);
            pt.distance = getD(colIdx.colDistance);
            pt.azimuth = getD(colIdx.colAzimuth);
            pt.bedElev = getD(colIdx.colBedElev);
            pt.waterElev = getD(colIdx.colWaterElev);
            pt.lon = getD(colIdx.colLon);
            pt.lat = getD(colIdx.colLat);
            pt.remark = getS(colIdx.colRemark);

            inSectionData.points.append(pt);
            //Ìí¼Óºá¶ÏÃæµÄ´úÂë
            if (pt.pointType.startsWith("5") && (pt.pointType.at(15) == "A" || pt.pointType.at(15) == "H"))
            {
                inSectionData.HACodes.append(pt.pointType);
            }
        }
    }
}

void ExcelTrans::writeGuifanTable(QString outputFilePath, const OutSectionData_Z& outSectionData_Z)
{
    Document xlsx;
    QString sheetName = outSectionData_Z.meta.riverCode + outSectionData_Z.meta.sectionType + outSectionData_Z.meta.sectionName.right(5);
    if (!xlsx.selectSheet(sheetName)) {
        xlsx.addSheet(sheetName);
        xlsx.selectSheet(sheetName);
    }
    //ÑùÊ½ 

  
    Format titleFmt;
    titleFmt.setFontSize(16);
    titleFmt.setFontBold(true);
    titleFmt.setHorizontalAlignment(Format::AlignHCenter);
    titleFmt.setVerticalAlignment(Format::AlignVCenter);
    titleFmt.setFontName(QString::fromLocal8Bit("ËÎÌå"));

    Format labelFmt;
    labelFmt.setFontBold(true);
    labelFmt.setBorderStyle(Format::BorderThin);
    labelFmt.setVerticalAlignment(Format::AlignVCenter);
    labelFmt.setFontName(QString::fromLocal8Bit("ËÎÌå"));
    labelFmt.setHorizontalAlignment(Format::AlignHCenter);

    Format valueFmt;
    valueFmt.setBorderStyle(Format::BorderThin);
    valueFmt.setFontName(QString::fromLocal8Bit("ËÎÌå"));
    valueFmt.setHorizontalAlignment(Format::AlignHCenter);
    valueFmt.setVerticalAlignment(Format::AlignVCenter);
    valueFmt.setLeftBorderStyle(QXlsx::Format::BorderThin);
    valueFmt.setRightBorderStyle(QXlsx::Format::BorderThin);
    valueFmt.setTopBorderStyle(QXlsx::Format::BorderThin);
    valueFmt.setBottomBorderStyle(QXlsx::Format::BorderThin);

    Format adminFmt;
    adminFmt.setBorderStyle(Format::BorderThin);
    adminFmt.setFontName(QString::fromLocal8Bit("ËÎÌå"));
    adminFmt.setHorizontalAlignment(Format::AlignHCenter);
    adminFmt.setVerticalAlignment(Format::AlignVCenter);
    adminFmt.setLeftBorderStyle(QXlsx::Format::BorderThin);
    adminFmt.setRightBorderStyle(QXlsx::Format::BorderThin);
    adminFmt.setTopBorderStyle(QXlsx::Format::BorderThin);
    adminFmt.setBottomBorderStyle(QXlsx::Format::BorderThin);
    adminFmt.setNumberFormat("@");   // ÎÄ±¾

    Format headFmt;
    headFmt.setFontBold(true);
    headFmt.setBorderStyle(Format::BorderThin);
    headFmt.setHorizontalAlignment(Format::AlignHCenter);
    headFmt.setVerticalAlignment(Format::AlignVCenter);
    headFmt.setFontName(QString::fromLocal8Bit("ËÎÌå"));
    headFmt.setLeftBorderStyle(QXlsx::Format::BorderThin);
    headFmt.setRightBorderStyle(QXlsx::Format::BorderThin);
    headFmt.setTopBorderStyle(QXlsx::Format::BorderThin);
    headFmt.setBottomBorderStyle(QXlsx::Format::BorderThin);

    Format cellFmt;
    cellFmt.setBorderStyle(Format::BorderThin);
    cellFmt.setFontName(QString::fromLocal8Bit("ËÎÌå"));
    cellFmt.setVerticalAlignment(Format::AlignVCenter);
    cellFmt.setHorizontalAlignment(Format::AlignHCenter);
    

    Format fmtLonLat;
    fmtLonLat.setBorderStyle(Format::BorderThin);
    fmtLonLat.setNumberFormat("0.0000000");
    fmtLonLat.setFontName(QString::fromLocal8Bit("ËÎÌå"));
    fmtLonLat.setVerticalAlignment(Format::AlignVCenter);
    fmtLonLat.setHorizontalAlignment(Format::AlignHCenter);

    Format fmDis;
    fmDis.setBorderStyle(Format::BorderThin);
    fmDis.setNumberFormat("0.00");
    fmDis.setFontName(QString::fromLocal8Bit("ËÎÌå"));
    fmDis.setVerticalAlignment(Format::AlignVCenter);
    fmDis.setHorizontalAlignment(Format::AlignHCenter);

    Format fmHeight;
    fmHeight.setBorderStyle(Format::BorderThin);
    fmHeight.setNumberFormat("0.000");
    fmHeight.setFontName(QString::fromLocal8Bit("ËÎÌå"));
    fmHeight.setVerticalAlignment(Format::AlignVCenter);
    fmHeight.setHorizontalAlignment(Format::AlignHCenter);


    // ±êÌâ 
    xlsx.mergeCells(CellRange("A1:H1"));
    xlsx.write("A1", QString::fromLocal8Bit("¹µµÀ×Ý¶ÏÃæ²âÁ¿³É¹û±í"), titleFmt);
    //xlsx.setRowHeight(1, 32);

    //±íÍ·»ù±¾ÐÅÏ¢
    int row = 2;

    auto writePair = [&](int r, int c,
        const QString& name,
        const QVariant& val)
        {
            xlsx.write(r, c, name, labelFmt);
            xlsx.write(r, c + 1, val, valueFmt);
        };


    writePair(row, 1, QString::fromLocal8Bit("1.ËùÔÚÎ»ÖÃ"),outSectionData_Z.meta.location);
    for (int c = 4; c <= 8; ++c) {
        xlsx.write(row, c, "", valueFmt);
    }
    xlsx.mergeCells(CellRange(row, 4, row, 8));
    writePair(row, 3, QString::fromLocal8Bit("2.¶ÏÃæÀà±ð"), outSectionData_Z.meta.sectionType);
    row++;

    writePair(row, 1, QString::fromLocal8Bit("3.ËùÔÚ¹µµÀ"),outSectionData_Z.meta.riverName);
    for (int c = 4; c <= 8; ++c) {
        xlsx.write(row, c, "", valueFmt);
    }
    xlsx.mergeCells(CellRange(row, 4, row, 8));
    writePair(row, 3, QString::fromLocal8Bit("4.ºÓÁ÷´úÂë"), outSectionData_Z.meta.riverCode);
    row++;

    writePair(row, 1, QString::fromLocal8Bit("5.¶ÏÃæÃû³Æ"), outSectionData_Z.meta.sectionName);

    // ±êÇ©
    xlsx.write(row, 3, QString::fromLocal8Bit("6.ÐÐÕþÇø»®´úÂë"), labelFmt);

    // Öµ£¨ÎÄ±¾£©
    for (int c = 4; c <= 8; ++c) {
        xlsx.write(row, c, "", adminFmt);
    }
    xlsx.mergeCells(CellRange(row, 4, row, 8));
    xlsx.write(row, 4, outSectionData_Z.meta.adminCode, adminFmt);

    row++;

    if (outSectionData_Z.meta.crossCounty)
    {
        writePair(row, 1, QString::fromLocal8Bit("7.ÊÇ·ñ¿çÏØ"), QString::fromLocal8Bit("ÊÇ"));
    }
    else
    {
        writePair(row, 1, QString::fromLocal8Bit("7.ÊÇ·ñ¿çÏØ"), QString::fromLocal8Bit("·ñ"));
    }
    for (int c = 4; c <= 8; ++c) {
        xlsx.write(row, c, "", valueFmt);
    }
    xlsx.mergeCells(CellRange(row, 4, row, 8));
    writePair(row, 3, QString::fromLocal8Bit("8.¿ØÖÆµã¾­¶È(¡ã)"), QString::number(outSectionData_Z.meta.ctrlLon,'f',7));
    row++;

    writePair(row, 1, QString::fromLocal8Bit("9.¿ØÖÆµãÎ³¶È(¡ã)"), QString::number(outSectionData_Z.meta.ctrlLat,'f',7));
    for (int c = 4; c <= 8; ++c) {
        xlsx.write(row, c, "", valueFmt);
    }
    xlsx.mergeCells(CellRange(row, 4, row, 8));
    writePair(row, 3, QString::fromLocal8Bit("10.¿ØÖÆµã¸ß³Ì(m)"), QString::number(outSectionData_Z.meta.ctrlElev,'f',3));
    row++;

    writePair(row, 1, QString::fromLocal8Bit("11.¸ß³ÌÏµ"), outSectionData_Z.meta.heightDatum);
    for (int c = 4; c <= 8; ++c) {
        xlsx.write(row, c, "", valueFmt);
    }
    xlsx.mergeCells(CellRange(row, 4, row, 8));
    writePair(row, 3, QString::fromLocal8Bit("12.²âÁ¿·½·¨"), outSectionData_Z.meta.surveyMethod);

    /************ 3. ¶ÏÃæÌØÕ÷µã±êÌâ ************/
    row += 1;
    for (int c = 1; c <= 8; ++c) {
        xlsx.write(row, c, "", valueFmt);
    }
    xlsx.mergeCells(CellRange(row, 1, row, 8));
    xlsx.write(row, 1, QString::fromLocal8Bit("¶ÏÃæÌØÕ÷µã"), headFmt);

    /************ 4. ±íÍ·£¨Á½¼¶£© ************/
    row++;

    // Ò»¼¶±íÍ·
    xlsx.mergeCells(CellRange(row, 1, row + 1, 1));
    xlsx.mergeCells(CellRange(row, 2, row + 1, 2));
    for (int c = 3; c <= 8; ++c) {
        xlsx.write(row, c, "", valueFmt);
    }
    xlsx.mergeCells(CellRange(row, 3, row, 8));

    xlsx.write(row, 1, QString::fromLocal8Bit("´¹ÏßºÅ"), headFmt);
    xlsx.write(row, 2, QString::fromLocal8Bit("²âÁ¿µã"), headFmt);
    xlsx.write(row, 3, QString::fromLocal8Bit("¶ÏÃæÐÅÏ¢"), headFmt);

    // ¶þ¼¶±íÍ·
    row++;
    QStringList subHeads = {
        QString::fromLocal8Bit("13.¾àÀë(m)"), QString::fromLocal8Bit("14.Á¿¾à·½Ïò(¡ã)"),
        QString::fromLocal8Bit("15.ºÓµ×¸ß³Ì(m)"), QString::fromLocal8Bit("16.Ë®Ãæ¸ß³Ì(m)"),
        QString::fromLocal8Bit("17.¾­¶È(¡ã)"), QString::fromLocal8Bit("18.Î³¶È(¡ã)")
    };

    for (int i = 0; i < subHeads.size(); ++i) {
        xlsx.write(row, 3 + i, subHeads[i], headFmt);
    }

    /************ 5. Êý¾ÝÇø ************/
    row++;

    for (const auto& p : outSectionData_Z.points) {
        xlsx.write(row, 1, p.verticalNo, cellFmt);
        xlsx.write(row, 2, p.pointType, cellFmt);
        xlsx.write(row, 3, p.stepDistance, fmDis);
        xlsx.write(row, 4, p.azimuth, fmtLonLat);
        xlsx.write(row, 5, p.bedElev, fmHeight);
        xlsx.write(row, 6, p.waterElev, fmHeight);
        xlsx.write(row, 7, p.lon, fmtLonLat);
        xlsx.write(row, 8, p.lat, fmtLonLat);
        row++;
    }

    /************ ÁÐ¿í ************/
    xlsx.setColumnWidth(1, 19);
    xlsx.setColumnWidth(2, 19);
    xlsx.setColumnWidth(3, 19);
    xlsx.setColumnWidth(4, 18);
    xlsx.setColumnWidth(5, 17);
    xlsx.setColumnWidth(6, 16);
    xlsx.setColumnWidth(7, 13);
    xlsx.setColumnWidth(8, 13);

    xlsx.saveAs(outputFilePath);
}

void ExcelTrans::writeChengtuTable(QString outputFilePath,
    const OutSectionData_Z& outSectionData_Z)
{
    // ===== 1. UTF-8 Â·¾¶ =====
    QByteArray pathUtf8 = outputFilePath.toUtf8();
    lxw_workbook* workbook = workbook_new(pathUtf8.constData());//´´½¨
    if (!workbook) return;

    // ===== 2. Sheet Ãû£¨UTF-8£©=====
    QString qSheetName =
        outSectionData_Z.meta.riverCode
        + outSectionData_Z.meta.sectionType
        + outSectionData_Z.meta.sectionName.right(5);

    QByteArray sheetNameUtf8 = qSheetName.toUtf8();
    lxw_worksheet* sheet =workbook_add_worksheet(workbook, sheetNameUtf8.constData());//±í
    //ÁÐ¿í
    worksheet_set_column(sheet, 0, 1, 25, NULL);

    // ===== 3. ±íÍ·¸ñÊ½ =====
    lxw_format* fmt = workbook_add_format(workbook);
    format_set_font_name(fmt, "SimSun");
    format_set_font_size(fmt, 11);
    format_set_align(fmt, LXW_ALIGN_CENTER);
    format_set_border(fmt, LXW_BORDER_THIN);

    // ===== 4. ÔªÐÅÏ¢ =====
    worksheet_write_string(sheet, 0, 0, QStringLiteral("¶ÏÃæÃû³Æ").toUtf8().constData(), fmt);
    worksheet_write_string(sheet, 0, 1,QStringLiteral("¶ÏÃæ±àºÅ").toUtf8().constData(), fmt);

    worksheet_write_string(sheet, 1, 0,outSectionData_Z.meta.sectionName.toUtf8().constData(), fmt);
    worksheet_write_string(sheet, 1, 1,sheetNameUtf8.constData(), fmt);

    // ===== 5. ±íÍ· =====
    int rowDataStart = 2;
    worksheet_write_string(sheet, rowDataStart, 0,QStringLiteral("Æ½¾à/m").toUtf8().constData(), fmt);
    worksheet_write_string(sheet, rowDataStart, 1,QStringLiteral("¸ß³Ì/m").toUtf8().constData(), fmt);

    lxw_format* fmtDist = workbook_add_format(workbook);
    format_set_num_format(fmtDist, "0.00");
    format_set_font_name(fmtDist, "SimSun");
    format_set_font_size(fmtDist, 11);
    format_set_align(fmtDist, LXW_ALIGN_CENTER);
    format_set_border(fmtDist, LXW_BORDER_THIN);

    lxw_format* fmtElev = workbook_add_format(workbook);
    format_set_num_format(fmtElev, "0.000");
    format_set_font_name(fmtElev, "SimSun");
    format_set_font_size(fmtElev, 11);
    format_set_align(fmtElev, LXW_ALIGN_CENTER);
    format_set_border(fmtElev, LXW_BORDER_THIN);

    for (int i = 0; i < outSectionData_Z.points.size(); ++i)
    {
        worksheet_write_number(sheet, rowDataStart + 1 + i, 0,outSectionData_Z.points[i].stepDistance, fmtDist);
        worksheet_write_number(sheet, rowDataStart + 1 + i, 1,outSectionData_Z.points[i].bedElev, fmtElev);
    }

    int excelFirstRow = rowDataStart + 2;
    int excelLastRow = rowDataStart + 1 + outSectionData_Z.points.size();

    // ===== 6. Æ½»¬É¢µãÍ¼ =====
    lxw_chart* chart =workbook_add_chart(workbook, LXW_CHART_SCATTER_SMOOTH);

    char xRange[256], yRange[256];
    snprintf(xRange, sizeof(xRange),"='%s'!$A$%d:$A$%d",sheetNameUtf8.constData(), excelFirstRow, excelLastRow);

    snprintf(yRange, sizeof(yRange), "='%s'!$B$%d:$B$%d",sheetNameUtf8.constData(), excelFirstRow, excelLastRow);

    lxw_chart_series* series = chart_add_series(chart, xRange, yRange);
    chart_series_set_marker_type(series, LXW_CHART_MARKER_NONE);
    
    

   

    //ÉèÖÃ×ø±êÖá
    chart_axis_set_name(chart->x_axis,QStringLiteral("Æ½¾à / m").toUtf8().constData());
    chart_axis_set_name(chart->y_axis,QStringLiteral("¸ß³Ì / m").toUtf8().constData());

    //ÏÔÊ¾¸ñÍø
    chart_axis_major_gridlines_set_visible(chart->x_axis, 0);
    chart_axis_major_gridlines_set_visible(chart->y_axis, 1);
    //Í¼Ãû
    chart_title_set_name(chart, sheetNameUtf8.constData());
    //Í¼ÀýÎ»ÖÃºÍÄÚÈÝ
    chart_legend_set_position(chart, LXW_CHART_LEGEND_BOTTOM);
    chart_series_set_name(series,sheetNameUtf8.constData());

   // Ïß¿í
    chart_series_set_marker_size(series, 1.5);
   // chart_series_set_line_width(series, 2.25);

    
    lxw_chart_options options{ 0 };
    options.x_offset = 0;
    options.y_offset = 0;
    options.x_scale = 1.5;   // ºáÏòËõ·Å
    options.y_scale = 1.4;   // ×ÝÏòËõ·Å

    worksheet_insert_chart_opt(sheet,5, 4,chart,&options);

   // worksheet_insert_chart(sheet, 5, 4, chart);

    workbook_close(workbook);
}

void ExcelTrans::readInSection_H(const QString filePath, InSectionData_H& inSectionData)
{
    QXlsx::Document xlsx(filePath);
    if (!xlsx.load())
    {
        qDebug() << "Failed to load xlsx file:" << filePath;
        return;
    }

    const int firstRow = xlsx.dimension().firstRow();
    const int lastRow = xlsx.dimension().lastRow();

    bool pointTableStarted = false;
    bool headerParsed = false;
    int headerRow1 = -1;
    int headerRow2 = -1;
    PointColumnIndex_H colIdx;
    int autoIndex = 1;
    for (int row = firstRow; row <= lastRow; ++row)
    {
        QStringList rowTexts = readRowTexts(xlsx, row);
        if (rowTexts.isEmpty())
            continue;

        QString rowLine = rowTexts.join(" ");

        // ================= ±íÍ·ÐÅÏ¢ =================
        {
            if (rowLine.contains(QString::fromLocal8Bit("ºá¶ÏÃæ´úÂë")))
                inSectionData.meta.crossSectionCode = valueAfterKey(xlsx, row, QString::fromLocal8Bit("ºá¶ÏÃæ´úÂë"));

            if (rowLine.contains(QString::fromLocal8Bit("×Ý¶ÏÃæ´úÂë")))
                inSectionData.meta.longitudinalCode = valueAfterKey(xlsx, row, QString::fromLocal8Bit("×Ý¶ÏÃæ´úÂë"));

            if (rowLine.contains(QString::fromLocal8Bit("ËùÔÚÎ»ÖÃ")))
                inSectionData.meta.location = valueAfterKey(xlsx, row, QString::fromLocal8Bit("ËùÔÚÎ»ÖÃ"));

            if (rowLine.contains(QString::fromLocal8Bit("ÐÐÕþÇø»®´úÂë")))
                inSectionData.meta.adminCode = valueAfterKey(xlsx, row, QString::fromLocal8Bit("ÐÐÕþÇø»®´úÂë"));

            if (rowLine.contains(QString::fromLocal8Bit("ËùÔÚ¹µµÀ")))
                inSectionData.meta.riverName = valueAfterKey(xlsx, row, QString::fromLocal8Bit("ËùÔÚ¹µµÀ"));

            if (rowLine.contains(QString::fromLocal8Bit("¶ÏÃæ±êÊ¶(ÊÇ·ñ¿ØÖÆ¶ÏÃæ)")))
                inSectionData.meta.sectionFlag = valueAfterKey(xlsx, row, QString::fromLocal8Bit("¶ÏÃæ±êÊ¶(ÊÇ·ñ¿ØÖÆ¶ÏÃæ)"));

            if (rowLine.contains(QString::fromLocal8Bit("¶ÏÃæÐÎÌ¬")))
                inSectionData.meta.sectionShape = valueAfterKey(xlsx, row, QString::fromLocal8Bit("¶ÏÃæÐÎÌ¬"));

            if (rowLine.contains(QString::fromLocal8Bit("ÊÇ·ñ¿çÏØ")))
            {
                QString v = valueAfterKey(xlsx, row, QString::fromLocal8Bit("ÊÇ·ñ¿çÏØ"));
                inSectionData.meta.crossCounty = (v.contains(QString::fromLocal8Bit("ÊÇ")));
            }

            if (rowLine.contains(QString::fromLocal8Bit("ºÓ´²µ×ÖÊ")))
                inSectionData.meta.bedMaterial = valueAfterKey(xlsx, row, QString::fromLocal8Bit("ºÓ´²µ×ÖÊ"));

            if (rowLine.contains(QString::fromLocal8Bit("²âÁ¿·½·¨")))
                inSectionData.meta.surveyMethod = valueAfterKey(xlsx, row, QString::fromLocal8Bit("²âÁ¿·½·¨"));

            if (rowLine.contains(QString::fromLocal8Bit("»ùµã¾­¶È/(¡ã)")))
                inSectionData.meta.baseLon = valueAfterKey(xlsx, row, QString::fromLocal8Bit("»ùµã¾­¶È/(¡ã)")).toDouble();

            if (rowLine.contains(QString::fromLocal8Bit("»ùµãÎ³¶È/(¡ã)")))
                inSectionData.meta.baseLat = valueAfterKey(xlsx, row, QString::fromLocal8Bit("»ùµãÎ³¶È/(¡ã)")).toDouble();

            if (rowLine.contains(QString::fromLocal8Bit("»ùµã¸ß³Ì/m")))
                inSectionData.meta.baseElev = valueAfterKey(xlsx, row, QString::fromLocal8Bit("»ùµã¸ß³Ì/m")).toDouble();

            if (rowLine.contains(QString::fromLocal8Bit("¶ÏÃæ·½Î»½Ç/(¡ã)")))
                inSectionData.meta.sectionAzimuth = valueAfterKey(xlsx, row, QString::fromLocal8Bit("¶ÏÃæ·½Î»½Ç/(¡ã)")).toDouble();

            if (rowLine.contains(QString::fromLocal8Bit("ÀúÊ·×î¸ßË®Î»/m")))
                inSectionData.meta.historyMaxWater = valueAfterKey(xlsx, row, QString::fromLocal8Bit("ÀúÊ·×î¸ßË®Î»/m")).toDouble();

            if (rowLine.contains(QString::fromLocal8Bit("³ÉÔÖË®Î»/m")))
                inSectionData.meta.disasterWater= valueAfterKey(xlsx, row, QString::fromLocal8Bit("³ÉÔÖË®Î»/m")).toDouble();

            
        }


        // ================= ²âµã±íÍ·Ê¶±ð =================
        if (!pointTableStarted &&
            rowLine.contains(QString::fromLocal8Bit("ÐòºÅ")) &&
            rowLine.contains(QString::fromLocal8Bit("¶ÏÃæÌØÕ÷µãÃèÊö")) &&
            rowLine.contains(QString::fromLocal8Bit("Æðµã¾à/m")))
        {
            headerRow1 = row;
            colIdx = parsePointHeader2RowsH(xlsx, headerRow1);
            headerParsed = colIdx.isValid();
            pointTableStarted = headerParsed;
            continue;
        }

        
        // ===== Êý¾ÝÐÐ =====
        if (pointTableStarted && headerParsed)
        {
      

            InSectionPoint_H pt;
           

            auto cleanStr = [](QString s) {
                // È¥µôÊ×Î²¿Õ°×
                s = s.trimmed();
                // È¥µôÖÐ¼äËùÓÐ¿Õ°×£¨¿Õ¸ñ / ÖÆ±í·û / È«½Ç¿Õ¸ñµÈ£©
                s.remove(QRegularExpression("\\s+"));
                return s;
                };

            auto getD = [&](int c) -> double {
                auto cell = xlsx.cellAt(row, c);
                if (!cell) return 0.0;

                bool ok = false;
                double v = cleanStr(cell->value().toString()).toDouble(&ok);
                return ok ? v : 0.0;
                };

            auto getS = [&](int c) -> QString {
                auto cell = xlsx.cellAt(row, c);
                return cell ? cleanStr(cell->value().toString()) : QString();
                };

            if (getD(colIdx.colElev) == 0.0) {
                continue;
            }
            pt.index = autoIndex++;
            pt.pointDesc = getS(colIdx.colPointDesc);
            pt.startDistance = getD(colIdx.colStartDist);
            pt.elev = getD(colIdx.colElev);
            pt.lon = getD(colIdx.colLon);
            pt.lat = getD(colIdx.colLat);
            pt.roughness = getD(colIdx.colRoughness);

            inSectionData.points.append(pt);
        }
    }
}

void ExcelTrans::writeGuifanTableH(QString outputPath, const OutSectionData_H& outSectionData_H)
{
    Document xlsx;

    QString sheetName =
        outSectionData_H.meta.riverCode +
        outSectionData_H.meta.sectionType +
        outSectionData_H.meta.sectionName.right(5);

    if (!xlsx.selectSheet(sheetName)) {
        xlsx.addSheet(sheetName);
        xlsx.selectSheet(sheetName);
    }

    /************ ÑùÊ½ ************/
    Format titleFmt, labelFmt, valueFmt, adminFmt, headFmt, cellFmt;
    Format fmtLonLat, fmDis, fmHeight;

    titleFmt.setFontSize(16);
    titleFmt.setFontBold(true);
    titleFmt.setHorizontalAlignment(Format::AlignHCenter);
    titleFmt.setVerticalAlignment(Format::AlignVCenter);
    titleFmt.setFontName(QString::fromLocal8Bit("ËÎÌå"));

    labelFmt.setFontBold(true);
    labelFmt.setBorderStyle(Format::BorderThin);
    labelFmt.setHorizontalAlignment(Format::AlignHCenter);
    labelFmt.setVerticalAlignment(Format::AlignVCenter);
    labelFmt.setFontName(QString::fromLocal8Bit("ËÎÌå"));

    valueFmt.setBorderStyle(Format::BorderThin);
    valueFmt.setHorizontalAlignment(Format::AlignHCenter);
    valueFmt.setVerticalAlignment(Format::AlignVCenter);
    valueFmt.setFontName(QString::fromLocal8Bit("ËÎÌå"));

    adminFmt = valueFmt;
    adminFmt.setNumberFormat("@");

    headFmt = labelFmt;

    cellFmt = valueFmt;

    fmtLonLat = valueFmt;
    fmtLonLat.setNumberFormat("0.0000000");

    fmDis = valueFmt;
    fmDis.setNumberFormat("0.00");

    fmHeight = valueFmt;
    fmHeight.setNumberFormat("0.000");

    /************ 1. ±êÌâ ************/
    xlsx.mergeCells(CellRange("A1:G1"));
    xlsx.write("A1", QString::fromLocal8Bit("¹µµÀºá¶ÏÃæ²âÁ¿³É¹û±í"), titleFmt);

    /************ 2. »ù±¾ÐÅÏ¢ ************/
    int row = 2;

    auto writePair = [&](int r, int c,
        const QString& name,
        const QVariant& val)
        {
            xlsx.write(r, c, name, labelFmt);
            xlsx.write(r, c + 1, val, valueFmt);
        };
    for (int c = 2; c <= 3; ++c) {
        xlsx.write(row, c, "", labelFmt);
    }
    xlsx.mergeCells(CellRange(row, 2, row, 3));
    writePair(row, 1, QString::fromLocal8Bit("1.ËùÔÚÎ»ÖÃ"), outSectionData_H.meta.location);
    for (int c =5 ; c <= 7; ++c) {
        xlsx.write(row, c, "", valueFmt);
    }
    xlsx.write(row, 4, QString::fromLocal8Bit("2.ÐÐÕþÇø»®´úÂë"), labelFmt);
    // Öµ£¨ÎÄ±¾£©
    for (int c = 5; c <= 7; ++c) {
        xlsx.write(row, c, "", adminFmt);
    }
    xlsx.mergeCells(CellRange(row, 5, row, 7));
    xlsx.write(row, 5, outSectionData_H.meta.adminCode, adminFmt);
    row++;

    for (int c = 2; c <= 3; ++c) {
        xlsx.write(row, c, "", labelFmt);
    }
    xlsx.mergeCells(CellRange(row, 2, row, 3));
    writePair(row, 1, QString::fromLocal8Bit("3.ËùÔÚ¹µµÀ"), outSectionData_H.meta.riverName);
    for (int c = 5; c <= 7; ++c) {
        xlsx.write(row, c, "", valueFmt);
    }
    xlsx.mergeCells(CellRange(row, 5, row, 7));
    writePair(row, 4, QString::fromLocal8Bit("4.ºÓÁ÷´úÂë"), outSectionData_H.meta.riverCode);
    row++;

    for (int c = 2; c <= 3; ++c) {
        xlsx.write(row, c, "", labelFmt);
    }
    xlsx.mergeCells(CellRange(row, 2, row, 3));
    writePair(row, 1, QString::fromLocal8Bit("5.¶ÏÃæÃû³Æ"), outSectionData_H.meta.sectionName);
    for (int c = 5; c <= 7; ++c) {
        xlsx.write(row, c, "", valueFmt);
    }
    xlsx.mergeCells(CellRange(row, 5, row, 7));
    writePair(row, 4, QString::fromLocal8Bit("6.¶ÏÃæ±êÊ¶"), outSectionData_H.meta.sectionFlag);
    row++;

    for (int c = 2; c <= 3; ++c) {
        xlsx.write(row, c, "", labelFmt);
    }
    xlsx.mergeCells(CellRange(row, 2, row, 3));
    writePair(row, 1, QString::fromLocal8Bit("7.¶ÏÃæÀà±ð"), outSectionData_H.meta.sectionType);
    for (int c = 5; c <= 7; ++c) {
        xlsx.write(row, c, "", valueFmt);
    }
    xlsx.mergeCells(CellRange(row, 5, row, 7));
    writePair(row, 4, QString::fromLocal8Bit("8.¶ÏÃæÐÎÌ¬"), outSectionData_H.meta.sectionShape);
    row++;

    for (int c = 2; c <= 3; ++c) {
        xlsx.write(row, c, "", labelFmt);
    }
    xlsx.mergeCells(CellRange(row, 2, row, 3));
    writePair(row, 1, QString::fromLocal8Bit("9.ÊÇ·ñ¿çÏØ"),
        outSectionData_H.meta.crossCounty ? QString::fromLocal8Bit("ÊÇ")
        : QString::fromLocal8Bit("·ñ"));
    for (int c = 5; c <= 7; ++c) {
        xlsx.write(row, c, "", valueFmt);
    }
    xlsx.mergeCells(CellRange(row, 5, row, 7));
    writePair(row, 4, QString::fromLocal8Bit("10.ºÓ´²µ×ÖÊ"), outSectionData_H.meta.bedMaterial);
    row++;

    for (int c = 2; c <= 3; ++c) {
        xlsx.write(row, c, "", labelFmt);
    }
    xlsx.mergeCells(CellRange(row, 2, row, 3));
    writePair(row, 1, QString::fromLocal8Bit("11.²âÁ¿·½·¨"), outSectionData_H.meta.surveyMethod);
    for (int c = 5; c <= 7; ++c) {
        xlsx.write(row, c, "", valueFmt);
    }
    xlsx.mergeCells(CellRange(row, 5, row, 7));
    writePair(row, 4, QString::fromLocal8Bit("12.»ùµã¸ß³Ì(m)"),
        QString::number(outSectionData_H.meta.baseElev, 'f', 3));
    row++;

    for (int c = 2; c <= 3; ++c) {
        xlsx.write(row, c, "", labelFmt);
    }
    xlsx.mergeCells(CellRange(row, 2, row, 3));
    writePair(row, 1, QString::fromLocal8Bit("13.»ùµã¾­¶È(¡ã)"),
        QString::number(outSectionData_H.meta.baseLon, 'f', 7));
    for (int c = 5; c <= 7; ++c) {
        xlsx.write(row, c, "", valueFmt);
    }
    xlsx.mergeCells(CellRange(row, 5, row, 7));
    writePair(row, 4, QString::fromLocal8Bit("14.»ùµãÎ³¶È(¡ã)"),
        QString::number(outSectionData_H.meta.baseLat, 'f', 7));
    row++;

    for (int c = 2; c <= 3; ++c) {
        xlsx.write(row, c, "", labelFmt);
    }
    xlsx.mergeCells(CellRange(row, 2, row, 3));
    writePair(row, 1, QString::fromLocal8Bit("15.¶ÏÃæ·½Î»½Ç(¡ã)"),
        QString::number(outSectionData_H.meta.sectionAzimuth, 'f', 7));
    for (int c = 5; c <= 7; ++c) {
        xlsx.write(row, c, "", valueFmt);
    }
    xlsx.mergeCells(CellRange(row, 5, row, 7));
    writePair(row, 4, QString::fromLocal8Bit("16.ÀúÊ·×î¸ßË®Î»(m)"),
        QString::number(outSectionData_H.meta.historyMaxWater, 'f', 3));
    row++;

    for (int c = 2; c <= 3; ++c) {
        xlsx.write(row, c, "", labelFmt);
    }
    xlsx.mergeCells(CellRange(row, 2, row, 3));
    writePair(row, 1, QString::fromLocal8Bit("17.³ÉÔÖË®Î»(m)"),
        QString::number(outSectionData_H.meta.disasterWater, 'f', 3));
    for (int c = 4; c <= 7; ++c) {
        xlsx.write(row, c, "", valueFmt);
    }
    xlsx.mergeCells(CellRange(row, 5, row, 7));
    row++;

    /************ 3. ÌØÕ÷µã±êÌâ ************/
    for (int c = 1; c <= 7; ++c) {
        xlsx.write(row, c, "", valueFmt);
    }
    xlsx.mergeCells(CellRange(row, 1, row, 7));
    xlsx.write(row, 1, QString::fromLocal8Bit("¶ÏÃæÌØÕ÷µã"), headFmt);
    row++;

    /************ 4. ±íÍ· ************/
    xlsx.write(row, 1, QString::fromLocal8Bit("´¹ÏßºÅ"), headFmt);
    xlsx.write(row, 2, QString::fromLocal8Bit("¶ÏÃæÌØÕ÷µãÃèÊö"), headFmt);
    xlsx.write(row, 3, QString::fromLocal8Bit("18.Æðµã¾à(m)"), headFmt);
    xlsx.write(row, 4, QString::fromLocal8Bit("19.¸ß³Ì(m)"), headFmt);
    xlsx.write(row, 5, QString::fromLocal8Bit("20.¾­¶È(¡ã)"), headFmt);
    xlsx.write(row, 6, QString::fromLocal8Bit("21.Î³¶È(¡ã)"), headFmt);
    xlsx.write(row, 7, QString::fromLocal8Bit("22.²ÚÂÊ"), headFmt);


    row++;

    /************ 5. Êý¾Ý ************/
    for (const auto& p : outSectionData_H.points)
    {
        xlsx.write(row, 1, p.verticalNo, cellFmt);
        xlsx.write(row, 2, p.pointDesc, cellFmt);
        xlsx.write(row, 3, p.startDistance, fmDis);
        xlsx.write(row, 4, p.elev, fmHeight);
        xlsx.write(row, 5, p.lon, fmtLonLat);
        xlsx.write(row, 6, p.lat, fmtLonLat);
        xlsx.write(row, 7, p.roughness, fmDis);


        row++;
    }

    /************ 6. ÁÐ¿í ************/
    xlsx.setColumnWidth(1, 20);
    xlsx.setColumnWidth(2, 16);
    xlsx.setColumnWidth(3, 16);
    xlsx.setColumnWidth(4, 21);
    xlsx.setColumnWidth(5, 13);
    xlsx.setColumnWidth(6, 13);
    xlsx.setColumnWidth(7, 13);

    xlsx.saveAs(outputPath);

}

void ExcelTrans::writeChengtuTableH(QString outputFilePath, const OutSectionData_H& outSectionData_H)
{
    // ===== 1. UTF-8 Â·¾¶ =====
    QByteArray pathUtf8 = outputFilePath.toUtf8();
    lxw_workbook* workbook = workbook_new(pathUtf8.constData());//´´½¨
    if (!workbook) return;

    // ===== 2. Sheet Ãû£¨UTF-8£©=====
    QString qSheetName =
        outSectionData_H.meta.riverCode
        + outSectionData_H.meta.sectionType
        + outSectionData_H.meta.sectionName.right(5);

    QByteArray sheetNameUtf8 = qSheetName.toUtf8();
    lxw_worksheet* sheet = workbook_add_worksheet(workbook, sheetNameUtf8.constData());//±í
    //ÁÐ¿í
    worksheet_set_column(sheet, 0, 1, 25, NULL);

    // ===== 3. ±íÍ·¸ñÊ½ =====
    lxw_format* fmt = workbook_add_format(workbook);
    format_set_font_name(fmt, "SimSun");
    format_set_font_size(fmt, 11);
    format_set_align(fmt, LXW_ALIGN_CENTER);
    format_set_border(fmt, LXW_BORDER_THIN);

    // ===== 4. ÔªÐÅÏ¢ =====
    worksheet_write_string(sheet, 0, 0, QStringLiteral("¶ÏÃæÃû³Æ").toUtf8().constData(), fmt);
    worksheet_write_string(sheet, 0, 1, QStringLiteral("¶ÏÃæ±àºÅ").toUtf8().constData(), fmt);

    worksheet_write_string(sheet, 1, 0, outSectionData_H.meta.sectionName.toUtf8().constData(), fmt);
    worksheet_write_string(sheet, 1, 1, sheetNameUtf8.constData(), fmt);

    // ===== 5. ±íÍ· =====
    int rowDataStart = 2;
    worksheet_write_string(sheet, rowDataStart, 0, QStringLiteral("Æ½¾à/m").toUtf8().constData(), fmt);
    worksheet_write_string(sheet, rowDataStart, 1, QStringLiteral("¸ß³Ì/m").toUtf8().constData(), fmt);

    lxw_format* fmtDist = workbook_add_format(workbook);
    format_set_num_format(fmtDist, "0.00");
    format_set_font_name(fmtDist, "SimSun");
    format_set_font_size(fmtDist, 11);
    format_set_align(fmtDist, LXW_ALIGN_CENTER);
    format_set_border(fmtDist, LXW_BORDER_THIN);

    lxw_format* fmtElev = workbook_add_format(workbook);
    format_set_num_format(fmtElev, "0.000");
    format_set_font_name(fmtElev, "SimSun");
    format_set_font_size(fmtElev, 11);
    format_set_align(fmtElev, LXW_ALIGN_CENTER);
    format_set_border(fmtElev, LXW_BORDER_THIN);

    for (int i = 0; i < outSectionData_H.points.size(); ++i)
    {
        worksheet_write_number(sheet, rowDataStart + 1 + i, 0, outSectionData_H.points[i].startDistance, fmtDist);
        worksheet_write_number(sheet, rowDataStart + 1 + i, 1, outSectionData_H.points[i].elev, fmtElev);
    }

    int excelFirstRow = rowDataStart + 2;
    int excelLastRow = rowDataStart + 1 + outSectionData_H.points.size();

    // ===== 6. Æ½»¬É¢µãÍ¼ =====
    lxw_chart* chart = workbook_add_chart(workbook, LXW_CHART_SCATTER_SMOOTH);

    char xRange[256], yRange[256];
    snprintf(xRange, sizeof(xRange), "='%s'!$A$%d:$A$%d", sheetNameUtf8.constData(), excelFirstRow, excelLastRow);

    snprintf(yRange, sizeof(yRange), "='%s'!$B$%d:$B$%d", sheetNameUtf8.constData(), excelFirstRow, excelLastRow);

    lxw_chart_series* series = chart_add_series(chart, xRange, yRange);
    chart_series_set_marker_type(series, LXW_CHART_MARKER_NONE);


    //ÉèÖÃ×ø±êÖá
    chart_axis_set_name(chart->x_axis, QStringLiteral("Æ½¾à / m").toUtf8().constData());
    chart_axis_set_name(chart->y_axis, QStringLiteral("¸ß³Ì / m").toUtf8().constData());

    //ÏÔÊ¾¸ñÍø
    chart_axis_major_gridlines_set_visible(chart->x_axis, 0);
    chart_axis_major_gridlines_set_visible(chart->y_axis, 1);
    //Í¼Ãû
    chart_title_set_name(chart, sheetNameUtf8.constData());
    //Í¼ÀýÎ»ÖÃºÍÄÚÈÝ
    chart_legend_set_position(chart, LXW_CHART_LEGEND_BOTTOM);
    chart_series_set_name(series, sheetNameUtf8.constData());

    // Ïß¿í
    chart_series_set_marker_size(series, 1.5);
    // chart_series_set_line_width(series, 2.25);


    lxw_chart_options options{0};
    options.x_offset = 0;
    options.y_offset = 0;
    options.x_scale = 1.5;   // ºáÏòËõ·Å
    options.y_scale = 1.4;   // ×ÝÏòËõ·Å

    worksheet_insert_chart_opt(sheet, 5, 4, chart, &options);

    // worksheet_insert_chart(sheet, 5, 4, chart);

    workbook_close(workbook);
}

void ExcelTrans::readInSection_A(const QString filePath, InSectionData_A& inSectionData)
{
    QXlsx::Document xlsx(filePath);
    if (!xlsx.load())
    {
        qDebug() << "Failed to load xlsx file:" << filePath;
        return;
    }

    const int firstRow = xlsx.dimension().firstRow();
    const int lastRow = xlsx.dimension().lastRow();

    bool pointTableStarted = false;
    bool headerParsed = false;
    int headerRow1 = -1;
    PointColumnIndex_A colIdx;
    int autoIndex = 1;
    for (int row = firstRow; row <= lastRow; ++row)
    {
        QStringList rowTexts = readRowTexts(xlsx, row);
        if (rowTexts.isEmpty())
            continue;

        QString rowLine = rowTexts.join(" ");

        // ================= ±íÍ·ÐÅÏ¢ =================
        {
           
            if (rowLine.contains(QString::fromLocal8Bit("ËùÔÚÎ»ÖÃ")))
                inSectionData.meta.location = valueAfterKey(xlsx, row, QString::fromLocal8Bit("ËùÔÚÎ»ÖÃ"));

            if (rowLine.contains(QString::fromLocal8Bit("ÐÐÕþÇø»®´úÂë")))
                inSectionData.meta.adminCode = valueAfterKey(xlsx, row, QString::fromLocal8Bit("ÐÐÕþÇø»®´úÂë"));

            if (rowLine.contains(QString::fromLocal8Bit("ËùÔÚ¹µµÀ")))
                inSectionData.meta.riverName = valueAfterKey(xlsx, row, QString::fromLocal8Bit("ËùÔÚ¹µµÀ"));

            if (rowLine.contains(QString::fromLocal8Bit("×èË®½¨ÖþÎïÃû³Æ")))
                inSectionData.meta.damName = valueAfterKey(xlsx, row, QString::fromLocal8Bit("×èË®½¨ÖþÎïÃû³Æ"));

            if (rowLine.contains(QString::fromLocal8Bit("×èË®½¨ÖþÎï±àÂë")))
                inSectionData.meta.damCode = valueAfterKey(xlsx, row, QString::fromLocal8Bit("×èË®½¨ÖþÎï±àÂë"));

            if (rowLine.contains(QString::fromLocal8Bit("ºÓ´²µ×ÖÊ")))
                inSectionData.meta.bedMaterial = valueAfterKey(xlsx, row, QString::fromLocal8Bit("ºÓ´²µ×ÖÊ"));

            if (rowLine.contains(QString::fromLocal8Bit("³ÉÔÖË®Î»(m)")))
                inSectionData.meta.disasterWater = valueAfterKey(xlsx, row, QString::fromLocal8Bit("³ÉÔÖË®Î»/m")).toDouble();


        }


        // ================= ²âµã±íÍ·Ê¶±ð =================
        if (!pointTableStarted &&
            rowLine.contains(QString::fromLocal8Bit("ÐòºÅ")) &&
            rowLine.contains(QString::fromLocal8Bit("¶ÏÃæ±êÊ¶")) &&
            rowLine.contains(QString::fromLocal8Bit("¶ÏÃæÌØÕ÷µãÃèÊö")) &&
            rowLine.contains(QString::fromLocal8Bit("Æðµã¾à(m)")))
        {
            headerRow1 = row;
            colIdx = parsePointHeader2RowsA(xlsx, headerRow1);
            headerParsed = colIdx.isValid();
            pointTableStarted = headerParsed;
            continue;
        }

       
        // ===== Êý¾ÝÐÐ =====
        if (pointTableStarted && headerParsed)
        {
            

            InSectionPoint_A pt;
           

            auto cleanStr = [](QString s) {
                // È¥µôÊ×Î²¿Õ°×
                s = s.trimmed();
                // È¥µôÖÐ¼äËùÓÐ¿Õ°×£¨¿Õ¸ñ / ÖÆ±í·û / È«½Ç¿Õ¸ñµÈ£©
                s.remove(QRegularExpression("\\s+"));
                return s;
                };

            auto getD = [&](int c) -> double {
                auto cell = xlsx.cellAt(row, c);
                if (!cell) return 0.0;

                bool ok = false;
                double v = cleanStr(cell->value().toString()).toDouble(&ok);
                return ok ? v : 0.0;
                };

            auto getS = [&](int c) -> QString {
                auto cell = xlsx.cellAt(row, c);
                return cell ? cleanStr(cell->value().toString()) : QString();
                };

            if (getD(colIdx.colElev) == 0.0) {
                continue;
            }
            pt.index = autoIndex++;
            pt.sectionFlag = getS(colIdx.colSectionFlag);
            pt.pointDesc = getS(colIdx.colPointDesc);
            pt.startDist = getD(colIdx.colStartDist);
            pt.elev = getD(colIdx.colElev);
            pt.lon = getD(colIdx.colLon);
            pt.lat = getD(colIdx.colLat);
            pt.roughness = getD(colIdx.colRoughness);

            if (pt.sectionFlag.contains(QString::fromLocal8Bit("°Ó")) || pt.sectionFlag.contains(QString::fromLocal8Bit("ÓÎ"))||
                pt.sectionFlag.contains(QString::fromLocal8Bit("ÇÅ")) || pt.sectionFlag.contains(QString::fromLocal8Bit("ÌÁ")) ||
                pt.sectionFlag.contains(QString::fromLocal8Bit("Ñß")) || pt.sectionFlag.contains(QString::fromLocal8Bit("º­"))||
                pt.elev==0)
            {
                continue;
            }
            inSectionData.points.append(pt);
        }
    }
}

void ExcelTrans::writeChengtuTableA(QString outputFilePath, const InSectionData_A& inSectionData_A,  QString newRvCode,QString newRvName)
{
    // ===== 1. UTF-8 Â·¾¶ =====
    QByteArray pathUtf8 = outputFilePath.toUtf8();
    lxw_workbook* workbook = workbook_new(pathUtf8.constData());//´´½¨
    if (!workbook) return;

    // ===== 2. Sheet Ãû£¨UTF-8£©=====
    QString qSheetName = newRvCode;

    QString sectionName = newRvName + newRvCode.right(5);
    QByteArray sheetNameUtf8 = qSheetName.toUtf8();
    lxw_worksheet* sheet = workbook_add_worksheet(workbook, sheetNameUtf8.constData());//±í
    //ÁÐ¿í
    worksheet_set_column(sheet, 0, 1, 25, NULL);

    // ===== 3. ±íÍ·¸ñÊ½ =====
    lxw_format* fmt = workbook_add_format(workbook);
    format_set_font_name(fmt, "SimSun");
    format_set_font_size(fmt, 11);
    format_set_align(fmt, LXW_ALIGN_CENTER);
    format_set_border(fmt, LXW_BORDER_THIN);

    // ===== 4. ÔªÐÅÏ¢ =====
    worksheet_write_string(sheet, 0, 0, QStringLiteral("¶ÏÃæÃû³Æ").toUtf8().constData(), fmt);
    worksheet_write_string(sheet, 0, 1, QStringLiteral("¶ÏÃæ±àºÅ").toUtf8().constData(), fmt);

    worksheet_write_string(sheet, 1, 0, sectionName.toUtf8().constData(), fmt);
    worksheet_write_string(sheet, 1, 1, sheetNameUtf8.constData(), fmt);

    // ===== 5. ±íÍ· =====
    int rowDataStart = 2;
    worksheet_write_string(sheet, rowDataStart, 0, QStringLiteral("Æ½¾à/m").toUtf8().constData(), fmt);
    worksheet_write_string(sheet, rowDataStart, 1, QStringLiteral("¸ß³Ì/m").toUtf8().constData(), fmt);

    lxw_format* fmtDist = workbook_add_format(workbook);
    format_set_num_format(fmtDist, "0.00");
    format_set_font_name(fmtDist, "SimSun");
    format_set_font_size(fmtDist, 11);
    format_set_align(fmtDist, LXW_ALIGN_CENTER);
    format_set_border(fmtDist, LXW_BORDER_THIN);

    lxw_format* fmtElev = workbook_add_format(workbook);
    format_set_num_format(fmtElev, "0.000");
    format_set_font_name(fmtElev, "SimSun");
    format_set_font_size(fmtElev, 11);
    format_set_align(fmtElev, LXW_ALIGN_CENTER);
    format_set_border(fmtElev, LXW_BORDER_THIN);

    for (int i = 0; i < inSectionData_A.points.size(); ++i)
    {
        if (inSectionData_A.points[i].sectionFlag.contains(QString::fromLocal8Bit( "°Ó")) ||
            inSectionData_A.points[i].sectionFlag.contains(QString::fromLocal8Bit("ÓÎ")) ||
            inSectionData_A.points[i].sectionFlag.contains(QString::fromLocal8Bit("º­")) ||
            inSectionData_A.points[i].sectionFlag.contains(QString::fromLocal8Bit("ÌÁ")) ||
            inSectionData_A.points[i].sectionFlag.contains(QString::fromLocal8Bit("Ñß")) ||
            inSectionData_A.points[i].sectionFlag.contains(QString::fromLocal8Bit("ÇÅ")))
        {
            continue;
        }
        worksheet_write_number(sheet, rowDataStart + 1 + i, 0, inSectionData_A.points[i].startDist, fmtDist);
        worksheet_write_number(sheet, rowDataStart + 1 + i, 1, inSectionData_A.points[i].elev, fmtElev);
    }

    int excelFirstRow = rowDataStart + 2;
    int excelLastRow = rowDataStart + 1 + inSectionData_A.points.size();

    // ===== 6. Æ½»¬É¢µãÍ¼ =====
    lxw_chart* chart = workbook_add_chart(workbook, LXW_CHART_SCATTER_SMOOTH);

    char xRange[256], yRange[256];
    snprintf(xRange, sizeof(xRange), "='%s'!$A$%d:$A$%d", sheetNameUtf8.constData(), excelFirstRow, excelLastRow);

    snprintf(yRange, sizeof(yRange), "='%s'!$B$%d:$B$%d", sheetNameUtf8.constData(), excelFirstRow, excelLastRow);

    lxw_chart_series* series = chart_add_series(chart, xRange, yRange);
    chart_series_set_marker_type(series, LXW_CHART_MARKER_NONE);


    //ÉèÖÃ×ø±êÖá
    chart_axis_set_name(chart->x_axis, QStringLiteral("Æ½¾à / m").toUtf8().constData());
    chart_axis_set_name(chart->y_axis, QStringLiteral("¸ß³Ì / m").toUtf8().constData());

    //ÏÔÊ¾¸ñÍø
    chart_axis_major_gridlines_set_visible(chart->x_axis, 0);
    chart_axis_major_gridlines_set_visible(chart->y_axis, 1);
    //Í¼Ãû
    chart_title_set_name(chart, sheetNameUtf8.constData());
    //Í¼ÀýÎ»ÖÃºÍÄÚÈÝ
    chart_legend_set_position(chart, LXW_CHART_LEGEND_BOTTOM);
    chart_series_set_name(series, sheetNameUtf8.constData());

    // Ïß¿í
    chart_series_set_marker_size(series, 1.5);
    // chart_series_set_line_width(series, 2.25);

    //ÉèÖÃ×ø±êÖá·¶Î§
    // ÉèÖÃ X ÖáÏÔÊ¾·¶Î§
    

    lxw_chart_options options{0};
    options.x_offset = 0;
    options.y_offset = 0;
    options.x_scale = 1.5;   // ºáÏòËõ·Å
    options.y_scale = 1.4;   // ×ÝÏòËõ·Å

    worksheet_insert_chart_opt(sheet, 5, 4, chart, &options);

     //worksheet_insert_chart(sheet, 5, 4, chart);

    workbook_close(workbook);
}
