# Supplementary material for: Optimal seamline detection for SAR image mosaicking guided by superpixel segmentation and region merging
Source: PLoS One. 2026 May 8;21(5):e0348842. doi: 10.1371/journal.pone.0348842 (PMC13155582; doi:10.1371/journal.pone.0348842)
Supplement: S4 Code — (ZIP) [file pone.0348842.s004.zip › Code/src/logic/ExcelTrans.h]

#ifndef EXCELTRANS_H
#define EXCELTRANS_H
#define U8(qs) (qs.toUtf8().constData())

#include<qstring.h>
#include <QDir>
#include <QDirIterator>
#include <QFileInfo>
#include <QDebug>
#include "xlsxdocument.h"
#include "xlsxcell.h"
#include "xlsxcellrange.h"
#include "xlsxchart.h"
#include "xlsxchartsheet.h"
#include <xlsxwriter.h>//Ð´³ö´øÍ¼µÄxlsx
#include <QRegularExpression>


using namespace QXlsx;
//-----------------------------------×Ý¶ÏÃæ½á¹¹Ìå
struct InSectionMeta_Z
{
    QString sectionCode;          // ×Ý¶ÏÃæ´úÂë
    QString location;             // ËùÔÚÎ»ÖÃ£¨Èç£º»¨ÇÅÕò³¯Ñô´å£©
    QString riverName;             // ËùÔÚ¹µµÀ
    QString adminCode;             // ÐÐÕþÇø»®´úÂë
    bool    crossCounty;           // ÊÇ·ñ¿çÏØ
    double  ctrlLon;               // ¿ØÖÆµã¾­¶È
    double  ctrlLat;               // ¿ØÖÆµãÎ³¶È
    double  ctrlElev;              // ¿ØÖÆµã¸ß³Ì
    QString heightDatum;           // ¸ß³ÌÏµ
    QString surveyMethod;          // ²âÁ¿·½·¨

    QString newRvCode;             //ÐÂµÄºÓÁ÷´úÂë
};

struct InSectionPoint_Z
{
    int     index;                 // ÐòºÅ
    QString pointType;             // ²âÁ¿µãÀàÐÍ£¨Æð²âµã / ²âµã£©
    double  distance;              // ¾àÀë(m)
    double  azimuth;               // Á¿¾à·½Ïò(¡ã)£¨¿ÉÎª¿Õ£¬ºóÐø²¹Ëã£©
    double  bedElev;               // ºÓµ×¸ß³Ì(m)
    double  waterElev;             // Ë®Ãæ¸ß³Ì(m)
    double  lon;                   // ¾­¶È
    double  lat;                   // Î³¶È
    QString remark;                // ±¸×¢
};

struct InSectionData_Z
{
    InSectionMeta_Z meta;             // ±íÍ·ÐÅÏ¢
    QList<InSectionPoint_Z> points;   // ²âµãÁÐ±í
    QList<QString> HACodes;
};


struct OutSectionMeta_Z
{
    QString location;               // 1.ËùÔÚÎ»ÖÃ
    QString sectionType;            // 2.¶ÏÃæÀà±ð£¨A/B/...£©
    QString riverName;              // 3.ËùÔÚ¹µµÀ
    QString riverCode;              // 4.ºÓÁ÷´úÂë
    QString sectionName;            // 5.¶ÏÃæÃû³Æ
    QString adminCode;              // 6.ÐÐÕþÇø»®´úÂë
    bool    crossCounty;            // 7.ÊÇ·ñ¿çÏØ
    double  ctrlLon;                // 8.¿ØÖÆµã¾­¶È
    double  ctrlLat;                // 9.¿ØÖÆµãÎ³¶È
    double  ctrlElev;               // 10.¿ØÖÆµã¸ß³Ì
    QString heightDatum;            // 11.¸ß³ÌÏµ
    QString surveyMethod;           // 12.²âÁ¿·½·¨
};

struct OutSectionPoint_Z
{
    int     verticalNo;             // ´¹ÏßºÅ£¨0,1,2,...£©
    QString pointType;              // Æðµã / ²âµã
    double  stepDistance;           // 13.¾àÀë(m)£¨ÏàÁÚµã£©
    double  azimuth;                // 14.Á¿¾à·½Ïò(¡ã)
    double  bedElev;                // 15.ºÓµ×¸ß³Ì(m)
    double  waterElev;              // 16.Ë®Ãæ¸ß³Ì(m)
    double  lon;                    // 17.¾­¶È
    double  lat;                    // 18.Î³¶È
};
//²âµã±íÍ·µÄÁÐË÷Òý
struct PointColumnIndex
{
    int colIndex = -1;
    int colPointType = -1;
    int colDistance = -1;
    int colAzimuth = -1;
    int colBedElev = -1;
    int colWaterElev = -1;
    int colLon = -1;
    int colLat = -1;
    int colRemark = -1;

    bool isValid() const
    {
        return colIndex >= 0 && colDistance >= 0;
    }
};


struct OutSectionData_Z
{
    OutSectionMeta_Z meta;             // ±íÍ·ÐÅÏ¢
    QList<OutSectionPoint_Z> points;   // ¶ÏÃæÌØÕ÷µã
};
//------------------------------------------------ºá¶ÏÃæ½á¹¹Ìå

// ÊäÈë±í ¡ª ±íÍ·ÐÅÏ¢
struct InSectionMeta_H
{
    QString crossSectionCode;     // ºá¶ÏÃæ´úÂë
    QString longitudinalCode;     // ×Ý¶ÏÃæ´úÂë

    QString location;             // ËùÔÚÎ»ÖÃ
    QString adminCode;            // ÐÐÕþÇø»®´úÂë
    QString riverName;            // ËùÔÚ¹µµÀ

    QString sectionFlag;          // ¶ÏÃæ±êÊ¶£¨ÊÇ·ñ¿ØÖÆ¶ÏÃæ£©
    QString sectionShape;         // ¶ÏÃæÐÎÌ¬£¨¾ØÐÎ¡¢ÌÝÐÎµÈ£©
    bool    crossCounty = false;  // ÊÇ·ñ¿çÏØ

    QString bedMaterial;          // ºÓ´²µ×ÖÊ
    QString surveyMethod;         // ²âÁ¿·½·¨

    double  baseLon = 0.0;        // »ùµã¾­¶È(¡ã)
    double  baseLat = 0.0;        // »ùµãÎ³¶È(¡ã)
    double  baseElev = 0.0;       // »ùµã¸ß³Ì(m)

    double  sectionAzimuth = 0.0; // ¶ÏÃæ·½Î»½Ç(¡ã)
    double  historyMaxWater = 0.0;// ÀúÊ·×î¸ßË®Î»(m)
    double  disasterWater = 0.0;  // ³ÉÔÖË®Î»(m)

    QString newRvCode;             //ÐÂµÄºÓÁ÷´úÂë
};

// ºá¶ÏÃæ ¡ª µ¥¸ö¶ÏÃæÌØÕ÷µã£¨ÊäÈë£©
struct InSectionPoint_H
{
    int     index = 0;             // ÐòºÅ
    QString pointDesc;             // ¶ÏÃæÌØÕ÷µãÃèÊö
    double  startDistance = 0.0;   // Æðµã¾à(m)
    double  elev = 0.0;            // ¸ß³Ì(m)
    double  lon = 0.0;             // ¾­¶È(¡ã)
    double  lat = 0.0;             // Î³¶È(¡ã)
    double  roughness = 0.0;       // ²ÚÂÊ
};


// ºá¶ÏÃæ ¡ª ÍêÕûÊäÈëÊý¾Ý
struct InSectionData_H
{
    InSectionMeta_H              meta;     // ±íÍ·ÐÅÏ¢
    QList<InSectionPoint_H>      points;   // ¶ÏÃæÌØÕ÷µã
};

// ===============================
// ºá¶ÏÃæ ¡ª ±íÍ·ÐÅÏ¢£¨Êä³ö£©
// ===============================
struct OutSectionMeta_H
{
    QString location;             // 1. ËùÔÚÎ»ÖÃ
    QString adminCode;            // 2. ÐÐÕþÇø»®´úÂë
    QString riverName;            // 3. ËùÔÚ¹µµÀ
    QString riverCode;            // 4. ºÓÁ÷´úÂë
    QString sectionName;          // 5. ¶ÏÃæÃû³Æ
    QString sectionFlag;          // 6. ¶ÏÃæ±êÊ¶£¨ÉÏÏÂÓÎµÈ£©
    QString sectionType;          // 7. ¶ÏÃæÀà±ð
    QString sectionShape;         // 8. ¶ÏÃæÐÎÌ¬
    bool    crossCounty = false;  // 9. ÊÇ·ñ¿çÏØ
    QString bedMaterial;          // 10. ºÓ´²µ×ÖÊ
    QString surveyMethod;         // 11. ²âÁ¿·½·¨

    double  baseElev = 0.0;       // 12. »ùµã¸ß³Ì(m)
    double  baseLon = 0.0;        // 13. »ùµã¾­¶È(¡ã)
    double  baseLat = 0.0;        // 14. »ùµãÎ³¶È(¡ã)
    double  sectionAzimuth = 0.0; // 15. ¶ÏÃæ·½Î»½Ç(¡ã)
    double  historyMaxWater = 0.0;// 16. ÀúÊ·×î¸ßË®Î»(m)
    double  disasterWater = 0.0;  // 17. ³ÉÔÖË®Î»(m)
};

// ºá¶ÏÃæ ¡ª µ¥¸ö³É¹û¶ÏÃæÌØÕ÷µã
struct OutSectionPoint_H
{
    int     verticalNo = 0;        // ´¹ÏßºÅ
    QString pointDesc;             // ¶ÏÃæÌØÕ÷µãÃèÊö
    double  startDistance = 0.0;   // Æðµã¾à(m)
    double  elev = 0.0;            // ¸ß³Ì(m)
    double  lon = 0.0;             // ¾­¶È(¡ã)
    double  lat = 0.0;             // Î³¶È(¡ã)
    double  roughness = 0.0;       // ²ÚÂÊ
};


// ºá¶ÏÃæ ¡ª ÍêÕû³É¹ûÊý¾Ý
struct OutSectionData_H
{
    OutSectionMeta_H             meta;     // ±íÍ·ÐÅÏ¢
    QList<OutSectionPoint_H>     points;   // ¶ÏÃæÌØÕ÷µã
};


// ºá¶ÏÃæ²âµã±í ¡ª Excel ÁÐË÷Òý
struct PointColumnIndex_H
{
    int colIndex = -1;   // ÐòºÅ
    int colPointDesc = -1;   // ¶ÏÃæÌØÕ÷µãÃèÊö
    int colStartDist = -1;   // Æðµã¾à
    int colElev = -1;   // ¸ß³Ì
    int colLon = -1;   // ¾­¶È
    int colLat = -1;   // Î³¶È
    int colRoughness = -1;   // ²ÚÂÊ

    bool isValid() const
    {
        return colIndex >= 0 && colStartDist >= 0 && colElev >= 0;
    }
};

//--------------------------------------×èË®¶ÏÃæ½á¹¹Ìå
struct InSectionPoint_A
{
    int index;                  // ÐòºÅ
    QString sectionFlag;        // ¶ÏÃæ±êÊ¶£¨Èçºá¶ÏÃæ£©
    QString pointDesc;          // ¶ÏÃæÌØÕ÷µãÃèÊö£¨ÈçÁÖµØ£©
    double startDist;           // Æðµã¾à(m)
    double elev;                // ¸ß³Ì(m)
    double lon;                 // ¾­¶È(¡ã)
    double lat;                 // Î³¶È(¡ã)
    double roughness;           // ²ÚÂÊ
};

struct InSectionMeta_A
{
    QString location;           // ËùÔÚÎ»ÖÃ£¨ÈçÊ¯ÚäÏØ»¨ÇÅÕòÀäË®°Ó´å£©
    QString adminCode;          // ÐÐÕþÇø»®´úÂë
    QString riverName;          // ËùÔÚ¹µµÀ
    QString damName;            // ×èË®½¨ÖþÎïÃû³Æ
    QString bedMaterial;        // ºÓ´²µ×ÖÊ
    QString damCode;            // ×èË®½¨ÖþÎï±àÂë
    double disasterWater;       // ³ÉÔÖË®Î»(m)£¨¿ÉÎª¿Õ»ò /£©
    QString sFlowMethod;        // SÁ÷¼ÆËã·½Ê½
    QString sFlowShape;         // SÁ÷¸Å»¯ÐÎÌ¬
    double sFlowArea;           // SÁ÷Ãæ»ý
    QString newRvCode;             //ÐÂµÄºÓÁ÷´úÂë
};

struct InSectionData_A
{
    InSectionMeta_A meta;               // ±íÍ·ÐÅÏ¢
    QList<InSectionPoint_A> points;     // ²âµãÁÐ±í
};


struct PointColumnIndex_A
{
    int colIndex = -1;   // ÐòºÅ
    int colSectionFlag = -1;//¶ÏÃæ±êÊ¶
    int colPointDesc = -1;   // ¶ÏÃæÌØÕ÷µãÃèÊö
    int colStartDist = -1;   // Æðµã¾à
    int colElev = -1;   // ¸ß³Ì
    int colLon = -1;   // ¾­¶È
    int colLat = -1;   // Î³¶È
    int colRoughness = -1;   // ²ÚÂÊ

    bool isValid() const
    {
        return colIndex >= 0 && colStartDist >= 0 && colElev >= 0;
    }
};

class ExcelTrans
{
	public:
		static void readInSection_Z(const QString& filePath, InSectionData_Z& inSectionData);
        static void writeGuifanTable(QString outputFilePath, const OutSectionData_Z& outSectionData_Z);
        static void writeChengtuTable(QString outputFilePath, const OutSectionData_Z& outSectionData_Z);
       //----------------------------------
        static void readInSection_H(const QString filePath, InSectionData_H& inSectionData);
        static void writeGuifanTableH(QString outputPath, const OutSectionData_H& outSectionData_H);
        static void writeChengtuTableH(QString outputFilePath, const OutSectionData_H& outSectionData_H);
        //----------------------------------
        static void readInSection_A(const QString filePath, InSectionData_A& inSectionData);
        static void writeChengtuTableA(QString outputFilePath, const InSectionData_A& inSectionData_A,QString newRvCode, QString newRvName);
		//static void writeGuifanTableA(QString outputFilePath, const OutSectionData_H& inSectionData_A, QString newRvCode, QString newRvName);

        //----------------------------------
        static QStringList readRowTexts(QXlsx::Document& xlsx, int row);
        static QString valueAfterKey(QXlsx::Document& xlsx, int row, const QString& key);
        static QString getNewSectionCode(QString comTable, QString oldSectionCode);
        static QString getNewRvName(QString comTable, QString oldSectionCode);


        //----------------------------------------
        static void trans(const InSectionData_Z& inSectionData_Z, OutSectionData_Z& outSectionData_Z,QString newSectionCode,QString newRvName);
        static void transH(const InSectionData_H& inSectionData_H, OutSectionData_H& outSectionData_H, QString newSectionCode, QString newRvName);
		static void transA(const InSectionData_A& inSectionData_A, OutSectionData_H& outSectionData_A, QString newSectionCode, QString newRvName);
        //----------------------------
		static void transZSectionData(const QString& inputPathDataTable, const QString& inputPathComTable, const QString& outputPathGuifan, const QString& outputPathChengtu);
        static void transHSectionData(const QString& inputPathDataTable, const QString& inputPathComTable, const QString& outputPathGuifan, const QString& outputPathChengtu);
		static void transASectionData(const QString& inputPathDataTable, const QString& inputPathComTable, const QString& outputPathGuifan, const QString& outputPathChengtu);

        //----------------
		static void transAPictures(const QString& sectionList, const QString& picPath, const QString& newRvCode);

};


#endif // !EXCELTRANS_H
