# Supplementary material for: Optimal seamline detection for SAR image mosaicking guided by superpixel segmentation and region merging
Source: PLoS One. 2026 May 8;21(5):e0348842. doi: 10.1371/journal.pone.0348842 (PMC13155582; doi:10.1371/journal.pone.0348842)
Supplement: S4 Code — (ZIP) [file pone.0348842.s004.zip › Code/src/logic/TaskManager.cpp]

#include "TaskManager.h"
#include <qgsvectorlayer.h>
#include <qgsproject.h>
#include <qgsfeature.h>
#include <qgsgeometry.h>


//QgsVectorLayer* TaskManager::createPointLayer(const QString& name, double x, double y) {
//    // 1. 定义临时图层（WGS84 坐标系）
//    QString uri = QString("Point?crs=EPSG:4326&field=id:integer&field=name:string");
//    QgsVectorLayer* layer = new QgsVectorLayer(uri, name, "memory");
//
//    if (!layer->isValid()) return nullptr;
//
//    // 2. 添加一个点要素
//    layer->startEditing();
//    QgsFeature f;
//    f.setAttributes(QgsAttributes() << 1 << "User Point");
//    f.setGeometry(QgsGeometry::fromPointXY(QgsPointXY(x, y)));
//    layer->addFeature(f);
//    layer->commitChanges();
//
//    // 3. 将图层交给项目管理
//    QgsProject::instance()->addMapLayer(layer);
//    return layer;
//}

//InSectionData_Z TaskManager::readXlsxZTable(const QString& filePath)
//{
//    InSectionData_Z allData;
//    ExcelTrans::readInSection_Z(filePath, allData);
//    
//    return allData;
//}
//
//
//
//ExcelData TaskManager::extractZSectionData(const ExcelData& allData)
//{
//    ExcelData sectionZData;
//    int startRow = -1;
//    int lonCol = -1; // 经度 Longitude
//    int latCol = -1; // 纬度 Latitude
//
//	int indRiverRow = -1;//所在沟道行号
//	int indRiverCol = -1;//所在沟道列号
//
//	int heightCol = -1; //高程列
//	int heightRow = -1; //高程行
//
//
//	int cldCol = -1; //测量点距离列
//
//    static const QStringList keywords = {
//        QStringLiteral("河"),
//        QStringLiteral("江"),
//        QStringLiteral("溪"),
//        QStringLiteral("沟")
//    };
//
//	QString shpType = "Polyline";
//	QString PIDcode="";
//	QString riverName = "";
//	QString riverCode = "";
//	QString sectionType = "A";
//	QString sectionName = "";
//
//	QList<QVariant> ahCodes; //存储阻水断面代码和横断面代码
//
//    
//    for (int i = 0; i < allData.size(); ++i) {
//        const QList<QVariant>& row = allData.at(i);
//
//        for (int j = 0; j < row.size(); ++j) {
//            QString cellStr = row[j].toString().trimmed(); // 去掉前后空格
//
//            // --- 1. 提取纵断面代码 ---
//            // 安全检查：长度至少16位，且第0位是'5'，第15位是'Z'
//            if (cellStr.length() >= 16) {
//                if (cellStr.at(0) == '5' && cellStr.at(15) == 'Z') {
//                    // 只有当 sectionZData 为空时才添加代码行（作为首行/FID）
//                    /*if (sectionZData.isEmpty()) {
//                        sectionZData.append(QList<QVariant>() << cellStr);
//                    }*/
//					PIDcode = cellStr;
//                }
//            }
//            // 提取所在沟道名称
//            if (cellStr == QString::fromLocal8Bit("所在沟道"))
//            {
//				indRiverCol = j;
//				indRiverRow = i;
//            }
//            for (const QString& key : keywords)
//            {
//                if (cellStr.contains(key) && i==indRiverRow &&j>indRiverCol)
//                {
//                    riverName= cellStr;//河流名称
//                }
//            }
//
//
//            //提取河流代码
//
//
//
//       
//
//            //河流名字（河流名称+4位代码）
//
//
//
//            // --- 2. 精确匹配经纬度表头 ---
//            // 使用 trimmed() 确保不受空格影响
//            if (cellStr == QString::fromLocal8Bit("经度/(°)")) {
//                lonCol = j;
//                // 记录数据开始行（即当前表头行的下一行）
//                if (startRow == -1) startRow = i + 1;
//            }
//            else if (cellStr == QString::fromLocal8Bit("纬度/(°)")) {
//                latCol = j;
//            }
//
//            //提取控制点高程
//            if(cellStr == QString::fromLocal8Bit("河底高程/m"))
//            {
//                heightCol = j;
//                heightRow = i;
//			}
//
//
//            if (cellStr == QString::fromLocal8Bit("测量点"))
//            {
//				cldCol = j;
//            }
//        }
//
//        // 如果在这一行已经同时找到了经度和纬度列，其实可以不用再找后续单元格了
//        if (lonCol != -1 && latCol != -1 && startRow != -1 && i >= startRow) {
//            break;
//        }
//    }
//
//	//读取横断面代码和阻水断面代码
//    
//
//	sectionZData.append(QList<QVariant>() << shpType);
//	sectionZData.append(QList<QVariant>() << PIDcode);
//	sectionZData.append(QList<QVariant>() << riverName);
//	sectionZData.append(QList<QVariant>() << riverCode);
//	sectionZData.append(QList<QVariant>() << sectionType);
//	sectionZData.append(QList<QVariant>() << sectionName);
//
//    // --- 3. 读取数据主体 ---
//    // 确保找到了必要的列和起始行
//    if (startRow != -1 && lonCol != -1 && latCol != -1) {
//        for (int i = startRow; i < allData.size(); ++i) {
//            const QList<QVariant>& row = allData.at(i);
//
//            // 确保当前行有足够的列
//            if (row.size() > qMax(lonCol, latCol)) {
//                QString lonVal = row[lonCol].toString().trimmed();
//                QString latVal = row[latCol].toString().trimmed();
//
//                // 只有当经纬度单元格都不为空且是数字时才添加
//                // 这样可以过滤掉表尾的备注行
//                bool ok1, ok2;
//                lonVal.toDouble(&ok1);
//                latVal.toDouble(&ok2);
//
//                if (ok1 && ok2) {
//                    QList<QVariant> pointRow;
//                    pointRow.append(lonVal);
//                    pointRow.append(latVal);
//                    sectionZData.append(pointRow);
//
//                }
//
//				QString cldVal = row[cldCol].toString().trimmed();
//                if (cldVal.at(0) == '5' && (cldVal.at(15) == 'A' || cldVal.at(15) == 'H'))
//                {
//					ahCodes.append(cldVal);
//                }
//            }
//        }
//    }
//	std::reverse(ahCodes.begin(), ahCodes.end());
//	sectionZData[1].append(ahCodes);//在第二行添加横断面代码和阻水断面代码
//    //获取控制高程
//    double conHeight = allData.at(heightRow + 1)[heightCol].toString().trimmed().toDouble();
//
//	sectionZData.insert(0, QList<QVariant>() << conHeight);//在首行插入高程
//
//    return sectionZData;
//}
//
//ExcelData TaskManager::extractHSectionData(const ExcelData& allData)
//{
//    ExcelData sectionHData;
//    int startRow = -1;
//    int lonCol = -1; // 经度 Longitude
//    int latCol = -1; // 纬度 Latitude
//  
//    int endRow = -1;
//	int distCol = -1; //距离列
//
//    int indRiverRow = -1;//所在沟道行号
//    int indRiverCol = -1;//所在沟道列号
//
//	int heightCol = -1; //高程列
//
//
//
//    bool rvFlag = false;
//    static const QStringList keywords = {
//        QStringLiteral("河"),
//        QStringLiteral("江")
//    };
//
//    QString shpType = "Polyline";
//    QString PIDcode = "";
//	QString ZSectionCode = "";
//    QString riverName = "";
//    QString riverCode = "";
//    QString sectionType = "A";
//    QString sectionName = "";
//
//    //
//    for (int i = 0; i < allData.size(); ++i) {
//        const QList<QVariant>& row = allData.at(i);
//
//        for (int j = 0; j < row.size(); ++j) {
//            QString cellStr = row[j].toString().trimmed(); // 去掉前后空格
//
//            // --- 1. 提取纵断面代码 ---
//            // 安全检查：长度至少16位，且第0位是'5'，第15位是'Z'
//            if (cellStr.length() >= 16) {
//                if (cellStr.at(0) == '5' && cellStr.at(15) == 'H') {
//                    PIDcode = cellStr;
//                }
//            }
//
//            if (cellStr.length() >= 16) {
//                if (cellStr.at(0) == '5' && cellStr.at(15) == 'Z') {
//                    ZSectionCode = cellStr;
//                }
//            }
//
//            // 提取所在沟道名称
//            if (cellStr == QString::fromLocal8Bit("所在沟道"))
//            {
//                indRiverCol = j;
//                indRiverRow = i;
//            }
//            for (const QString& key : keywords)
//            {
//                if (! rvFlag&&cellStr.contains(key) && i == indRiverRow && j > indRiverCol)
//                {
//                    riverName = cellStr;//河流名称
//                    rvFlag = true;
//                }
//            }
//
//
//            //提取河流代码
//
//
//
//
//
//            //河流名字（河流名称+4位代码）
//
//
//
//            // --- 2. 精确匹配经纬度表头 ---
//            // 使用 trimmed() 确保不受空格影响
//            if (cellStr == QString::fromLocal8Bit("经度/(°)")) {
//                lonCol = j;
//                // 记录数据开始行（即当前表头行的下一行）
//                if (startRow == -1) startRow = i + 1;
//            }
//            else if (cellStr == QString::fromLocal8Bit("纬度/(°)")) {
//                latCol = j;
//            }
//            if (cellStr == QString::fromLocal8Bit("起点距/m")) {
//                distCol = j;
//            }
//
//            //高程列
//            if (cellStr == QString::fromLocal8Bit("高程/m"))
//            {
//                heightCol = j;
//            }
//
//        }
//
//        // 如果在这一行已经同时找到了经度和纬度列，其实可以不用再找后续单元格了
//        if (lonCol != -1 && latCol != -1 && startRow != -1 && i >= startRow) {
//            break;
//        }
//    }
//
//	QList<QVariant> code;
//    code.append(PIDcode);
//	code.append(ZSectionCode);
//
//    sectionHData.append(QList<QVariant>() << shpType);
//    sectionHData.append(code);
//    sectionHData.append(QList<QVariant>() << riverName);
//    sectionHData.append(QList<QVariant>() << riverCode);
//    sectionHData.append(QList<QVariant>() << sectionType);
//    sectionHData.append(QList<QVariant>() << sectionName);
//
//
//    //提取距离
//	double maxDist = 0.0;
//    for(int i = startRow; i < allData.size(); ++i) {
//        const QList<QVariant>& row = allData.at(i);
//        // 确保当前行有足够的列
//        if (row.size() > qMax(lonCol, latCol)) {
//            QString distVal = row[distCol].toString().trimmed();
//            // 只有当经纬度单元格都不为空且是数字时才添加
//            // 这样可以过滤掉表尾的备注行
//            bool okDist;
//            distVal.toDouble(&okDist);
//			if (distVal.toDouble() > maxDist) {//取最大距离作为终点行
//				maxDist = okDist;
//                endRow = i;
//            }
//        }
//	}
//
//    // --- 3. 读取数据主体 ---
//    // 确保找到了必要的列和起始行
//    if (startRow != -1&& endRow!=-1&& lonCol != -1 && latCol != -1) {
//        const QList<QVariant>& rowSt = allData.at(startRow);
//        
//        QString lonValSt = rowSt[lonCol].toString().trimmed();
//        QString latValSt = rowSt[latCol].toString().trimmed();
//
//
//        // 只有当经纬度单元格都不为空且是数字时才添加
//        // 这样可以过滤掉表尾的备注行
//        bool ok1St, ok2St;
//        lonValSt.toDouble(&ok1St);
//        latValSt.toDouble(&ok2St);
//
//        
//
//        if (ok1St && ok2St) {
//            QList<QVariant> pointRowSt;
//            pointRowSt.append(lonValSt);
//            pointRowSt.append(latValSt);
//            sectionHData.append(pointRowSt);
//        }
//
//
//        const QList<QVariant>& rowEnd = allData.at(endRow);
//        QString lonValEnd = rowEnd[lonCol].toString().trimmed();
//        QString latValEnd = rowEnd[latCol].toString().trimmed();
//        // 只有当经纬度单元格都不为空且是数字时才添加
//        // 这样可以过滤掉表尾的备注行
//        bool ok1End, ok2End;
//        lonValSt.toDouble(&ok1End);
//        latValSt.toDouble(&ok2End);
//
//        if (ok1End && ok2End) {
//            QList<QVariant> pointRowEnd;
//            pointRowEnd.append(lonValEnd);
//            pointRowEnd.append(latValEnd);
//            sectionHData.append(pointRowEnd);
//        }
//        
//    }
//	
//    //获取最低高程
//    double conHeight = 0.0;
//    for(int i= startRow+1; i <= endRow; ++i)
//    {
//        const QList<QVariant>& row = allData.at(i);
//        QString heightVal = row[heightCol].toString().trimmed();
//        // 只有当高程单元格都不为空且是数字时才添加
//        // 这样可以过滤掉表尾的备注行
//        bool okHeight;
//        double hVal = heightVal.toDouble(&okHeight);
//        if (okHeight)
//        {
//            if (i == startRow+1)
//            {
//                //初始化最低高程
//                conHeight = hVal;
//            }
//            else
//            {
//                if (hVal < conHeight && containsBedOrUnderwater(row))
//                {
//                    conHeight = hVal;
//                }
//            }
//        }
//	}
//  
//
//    sectionHData.insert(0, QList<QVariant>() << conHeight);//在首行插入高程
//
//    return sectionHData;
//}
//
//ExcelData TaskManager::extractASectionData(const ExcelData& allData)
//{
//    ExcelData sectionAData;
//    int startRow = -1;
//    int lonCol = -1; // 经度 Longitude
//    int latCol = -1; // 纬度 Latitude
//
//    int endRow = -1;
//    int distCol = -1; //距离列
//
//    int indRiverRow = -1;//所在沟道行号
//    int indRiverCol = -1;//所在沟道列号
//
//
//	int heightCol = -1; //高程列
//
//    bool rvFlag = false;
//
//
//    static const QStringList keywords = {
//        QStringLiteral("河"),
//        QStringLiteral("江")
//    };
//
//    QString shpType = "Polyline";
//	QString ZSectionCode = "";
//    QString PIDcode = "";
//    QString riverName = "";
//    QString riverCode = "";
//    QString sectionType = "B";
//    QString sectionName = "";
//
//    //
//    for (int i = 0; i < allData.size(); ++i) {
//        const QList<QVariant>& row = allData.at(i);
//
//        for (int j = 0; j < row.size(); ++j) {
//            QString cellStr = row[j].toString().trimmed(); // 去掉前后空格
//
//            // --- 1. 提取纵断面代码 ---
//            // 安全检查：长度至少16位，且第0位是'5'，第15位是'Z'
//            if (cellStr.length() >= 16) {
//                if (cellStr.at(0) == '5' && cellStr.at(15) == 'A') {
//                    PIDcode = cellStr;
//                }
//            }
//
//
//            if (cellStr.length() >= 16) {
//                if (cellStr.at(0) == '5' && cellStr.at(15) == 'Z') {
//                    PIDcode = cellStr;
//                }
//            }
//
//            // 提取所在沟道名称
//            if (cellStr == QString::fromLocal8Bit("所在沟道"))
//            {
//                indRiverCol = j;
//                indRiverRow = i;
//            }
//         
//            for (const QString& key : keywords)
//            {
//                if (!rvFlag&& cellStr.contains(key) && i == indRiverRow && j > indRiverCol)
//                {
//                    riverName = cellStr;//河流名称
//                    rvFlag = true;
//
//                }
//            }
//
//
//            //提取河流代码
//
//
//
//
//
//            //河流名字（河流名称+4位代码）
//
//
//
//            // --- 2. 精确匹配经纬度表头 ---
//            // 使用 trimmed() 确保不受空格影响
//            if (cellStr == QString::fromLocal8Bit("经度(°)")) {
//                lonCol = j;
//                // 记录数据开始行（即当前表头行的下一行）
//                if (startRow == -1) startRow = i + 1;
//            }
//            else if (cellStr == QString::fromLocal8Bit("纬度(°)")) {
//                latCol = j;
//            }
//            if (cellStr == QString::fromLocal8Bit("起点距(m)")) {
//                distCol = j;
//            }
//
//
//            //提取控制点高程
//            if (cellStr == QString::fromLocal8Bit("高程(m)"))
//            {
//                heightCol = j;
//            }
//
//        }
//
//        // 如果在这一行已经同时找到了经度和纬度列，其实可以不用再找后续单元格了
//        if (lonCol != -1 && latCol != -1 && startRow != -1 && i >= startRow) {
//            break;
//        }
//    }
//
//
//    QList<QVariant> code;
//    code.append(PIDcode);
//    code.append(ZSectionCode);
//
//    sectionAData.append(QList<QVariant>() << shpType);
//    sectionAData.append(code);
//    sectionAData.append(QList<QVariant>() << riverName);
//    sectionAData.append(QList<QVariant>() << riverCode);
//    sectionAData.append(QList<QVariant>() << sectionType);
//    sectionAData.append(QList<QVariant>() << sectionName);
//
//
//    //提取距离
//    double maxDist = 0.0;
//    for (int i = startRow; i < allData.size(); ++i) {
//        const QList<QVariant>& row = allData.at(i);
//        // 确保当前行有足够的列
//        if (row.size() > qMax(lonCol, latCol)) {
//            QString distVal = row[distCol].toString().trimmed();
//            // 只有当经纬度单元格都不为空且是数字时才添加
//            // 这样可以过滤掉表尾的备注行
//            bool okDist;
//            distVal.toDouble(&okDist);
//            if (distVal.toDouble() > maxDist) {//取最大距离作为终点行
//                maxDist = distVal.toDouble();
//                endRow = i;
//            }
//        }
//    }
//
//    // --- 3. 读取数据主体 ---
//    // 确保找到了必要的列和起始行
//    if (startRow != -1 && endRow != -1 && lonCol != -1 && latCol != -1) {
//        const QList<QVariant>& rowSt = allData.at(startRow);
//
//        QString lonValSt = rowSt[lonCol].toString().trimmed();
//        QString latValSt = rowSt[latCol].toString().trimmed();
//
//
//        // 只有当经纬度单元格都不为空且是数字时才添加
//        // 这样可以过滤掉表尾的备注行
//        bool ok1St, ok2St;
//        lonValSt.toDouble(&ok1St);
//        latValSt.toDouble(&ok2St);
//
//
//
//        if (ok1St && ok2St) {
//            QList<QVariant> pointRowSt;
//            pointRowSt.append(lonValSt);
//            pointRowSt.append(latValSt);
//            sectionAData.append(pointRowSt);
//        }
//
//
//        const QList<QVariant>& rowEnd = allData.at(endRow);
//        QString lonValEnd = rowEnd[lonCol].toString().trimmed();
//        QString latValEnd = rowEnd[latCol].toString().trimmed();
//        // 只有当经纬度单元格都不为空且是数字时才添加
//        // 这样可以过滤掉表尾的备注行
//        bool ok1End, ok2End;
//        lonValSt.toDouble(&ok1End);
//        latValSt.toDouble(&ok2End);
//
//        if (ok1End && ok2End) {
//            QList<QVariant> pointRowEnd;
//            pointRowEnd.append(lonValEnd);
//            pointRowEnd.append(latValEnd);
//            sectionAData.append(pointRowEnd);
//        }
//        
//    }
//
//    //获取控制高程
//    double conHeight = 0.0;
//    for (int i = startRow + 1; i <= endRow; ++i)
//    {
//        const QList<QVariant>& row = allData.at(i);
//        QString heightVal = row[heightCol].toString().trimmed();
//        
//        bool okHeight;
//        double hVal = heightVal.toDouble(&okHeight);
//        if (okHeight)
//        {
//            if (i == startRow+1)
//            {
//                //初始化最低高程
//                conHeight = hVal;
//            }
//            else
//            {
//                if (hVal < conHeight && containsBedOrUnderwater(row))
//                {
//                    conHeight = hVal;
//                }
//            }
//        }
//    }
//    
//
//    sectionAData.insert(0, QList<QVariant>() << conHeight);//在首行插入高程
//
//    return sectionAData;
//}

ExcelData TaskManager::readRvNameCompareTable(const QString& path)
{
	ExcelData compData;
	// 1. 加载 Excel 文档
	QXlsx::Document xlsx(path);
	if (!xlsx.load()) {
		return compData; // 如果加载失败，返回空数据
	}
	// 2. 获取当前工作表的维度（行数和列数）
	QXlsx::CellRange range = xlsx.dimension();
	int rowCount = range.rowCount();
	int colCount = range.columnCount();
	// 3. 循环读取单元格
	for (int row = 1; row <= rowCount; ++row) {

		QList<QVariant> rowData;
		for (int col = 1; col <= colCount; ++col) {
			// 读取单元格数据
			QXlsx::Cell* cell = xlsx.cellAt(row, col).get();
			if (cell) {
				rowData.append(cell->value()); // 获取单元格原始值
			}
			else {
				rowData.append(QVariant());    // 空单元格填入空值
			}
		}
		compData.append(rowData);

	}

    return compData;
}


GDALDataset* TaskManager::createShpFromFixedList(const QList<QVariant>& allLinesData, const QString& savePath)
{

    

    if (allLinesData.isEmpty()) return nullptr;

    GDALAllRegister();
    // 告诉 GDAL：文件名是 UTF-8
    CPLSetConfigOption("GDAL_FILENAME_IS_UTF8", "YES");

    // 告诉 Shapefile：属性表使用 UTF-8
    CPLSetConfigOption("SHAPE_ENCODING", "UTF-8");

    GDALDriver* poDriver = GetGDALDriverManager()->GetDriverByName("ESRI Shapefile");
    if (!poDriver) return nullptr;

    GDALDataset* poDS = poDriver->Create(
        savePath.toUtf8().constData(),
        0, 0, 0, GDT_Unknown, nullptr
    );
    if (!poDS) return nullptr;

    // 坐标系
    OGRSpatialReference oSRS;
    oSRS.importFromEPSG(4326);

    // 创建图层
    char* papszLCO[] = {
       const_cast<char*>("ENCODING=UTF-8"),
       nullptr
    };

    OGRLayer* poLayer = poDS->CreateLayer(
        "section_line",
        &oSRS,
        wkbLineString,
        papszLCO
    );

    if (!poLayer) return nullptr;

    // =========================
    // 统一创建属性字段
    // =========================
    
    //sHAPE 字段
    OGRFieldDefn oPID1("Shapes", OFTString);
    oPID1.SetWidth(50);
    poLayer->CreateField(&oPID1);


	//PID 字段
    OGRFieldDefn oPID("PID", OFTString);
    oPID.SetWidth(50);
    poLayer->CreateField(&oPID);

    //河流名称字段
    OGRFieldDefn oPID3("RVNAME", OFTString);
    oPID3.SetWidth(50);
    poLayer->CreateField(&oPID3);

	//河流代码字段
	OGRFieldDefn oPID4("RVCD", OFTString);
	oPID4.SetWidth(50);
	poLayer->CreateField(&oPID4);

	//断面类型字段
	OGRFieldDefn oPID5("TYPES", OFTString);
	oPID5.SetWidth(50);
	poLayer->CreateField(&oPID5);

	//断面名称字段
	OGRFieldDefn oPID6("NAME", OFTString);
	oPID6.SetWidth(50);
	poLayer->CreateField(&oPID6);

    ////断面旧代码
    //OGRFieldDefn oPID7("OLDRVCD", OFTString);
    //oPID7.SetWidth(50);
    //poLayer->CreateField(&oPID7);


    // =========================
    // 遍历每一条线
    // =========================
    for (int lineIdx = 0; lineIdx < allLinesData.size(); ++lineIdx)
    {
        if (allLinesData[lineIdx].canConvert<InSectionData_Z>())
        {
            InSectionData_Z lineZi = allLinesData[lineIdx].value<InSectionData_Z>();
            // 1️⃣ 读取属性
            QString shpValue = "Polyline";
            QString pidValue = lineZi.meta.sectionCode;
            QString riverNameValue = lineZi.meta.riverName;
            QString riverCodeValue = lineZi.meta.newRvCode;
            QString sectionTypeValue = "A";
            QString sectionNameValue = lineZi.meta.riverName+ lineZi.meta.sectionCode.right(5);
        

            // 2️⃣ 构建线几何
            OGRLineString line;
            bool hasPoints = false;
            for (int i = 0; i < lineZi.points.size(); ++i)
            {
                double lon = lineZi.points[i].lon;
                double lat = lineZi.points[i].lat;

                
                line.addPoint(lon, lat);
                hasPoints = true;
            }

            // 3️⃣ 创建要素
            OGRFeature* poFeature =
                OGRFeature::CreateFeature(poLayer->GetLayerDefn());

            poFeature->SetField("PID", pidValue.toUtf8().constData());
            poFeature->SetField("Shapes", shpValue.toUtf8().constData());
            poFeature->SetField("RVNAME", riverNameValue.toUtf8().constData());
            poFeature->SetField("RVCD", riverCodeValue.toUtf8().constData());
            poFeature->SetField("TYPES", sectionTypeValue.toUtf8().constData());
            poFeature->SetField("NAME", sectionNameValue.toUtf8().constData());

            poFeature->SetGeometry(&line);

            if (poLayer->CreateFeature(poFeature) != OGRERR_NONE)
            {
                qDebug() << "写入第" << lineIdx << "条线失败";
            }

            OGRFeature::DestroyFeature(poFeature);
        }

        else if (allLinesData[lineIdx].canConvert<InSectionData_H>())
        {
            InSectionData_H lineHi = allLinesData[lineIdx].value<InSectionData_H>();
            // 1️⃣ 读取属性
            QString shpValue = "Polyline";
            QString pidValue = lineHi.meta.crossSectionCode;
            QString riverNameValue = lineHi.meta.riverName;
            QString riverCodeValue = lineHi.meta.newRvCode;
            QString sectionTypeValue = "A";
            QString sectionNameValue = lineHi.meta.riverName + lineHi.meta.crossSectionCode.right(5);

            // 2️⃣ 构建线几何
            OGRLineString line;
            bool hasPoints = false;

			InSectionPoint_H minPoint = lineHi.points.first();
			InSectionPoint_H maxPoint = lineHi.points.last();
            for (int i = 0; i < lineHi.points.size(); ++i)
            {
                if (lineHi.points[i].startDistance<minPoint.startDistance)
                {
					minPoint = lineHi.points[i];
                }
                if (lineHi.points[i].startDistance > maxPoint.startDistance)
                {
                    maxPoint = lineHi.points[i];
                }
    
       
            }
			line.addPoint(minPoint.lon, minPoint.lat);
			line.addPoint(maxPoint.lon, maxPoint.lat);
			hasPoints = true;

            // 3️⃣ 创建要素
            OGRFeature* poFeature =
                OGRFeature::CreateFeature(poLayer->GetLayerDefn());

            poFeature->SetField("PID", pidValue.toUtf8().constData());
            poFeature->SetField("Shapes", shpValue.toUtf8().constData());
            poFeature->SetField("RVNAME", riverNameValue.toUtf8().constData());
            poFeature->SetField("RVCD", riverCodeValue.toUtf8().constData());
            poFeature->SetField("TYPES", sectionTypeValue.toUtf8().constData());
            poFeature->SetField("NAME", sectionNameValue.toUtf8().constData());

            poFeature->SetGeometry(&line);

            if (poLayer->CreateFeature(poFeature) != OGRERR_NONE)
            {
                qDebug() << "写入第" << lineIdx << "条线失败";
            }

            OGRFeature::DestroyFeature(poFeature);
        }

        else if (allLinesData[lineIdx].canConvert<InSectionData_A>())
        {
            InSectionData_A lineAi = allLinesData[lineIdx].value<InSectionData_A>();
            // 1️⃣ 读取属性
            QString shpValue = "Polyline";
            QString pidValue = lineAi.meta.damCode;
            QString riverNameValue = lineAi.meta.riverName;
            QString riverCodeValue = lineAi.meta.newRvCode;
            QString sectionTypeValue = "B";
            QString sectionNameValue = lineAi.meta.riverName + lineAi.meta.damCode.right(5);

            // 2️⃣ 构建线几何
            OGRLineString line;
            bool hasPoints = false;
            InSectionPoint_A minPoint = lineAi.points.first();
            InSectionPoint_A maxPoint = lineAi.points.last();
            for (int i = 0; i < lineAi.points.size(); ++i)
            {
                if (lineAi.points[i].startDist < minPoint.startDist)
                {
                    minPoint = lineAi.points[i];
                }
                if (lineAi.points[i].startDist > maxPoint.startDist)
                {
                    maxPoint = lineAi.points[i];
                }


            }
            line.addPoint(minPoint.lon, minPoint.lat);
            line.addPoint(maxPoint.lon, maxPoint.lat);
            hasPoints = true;

            // 3️⃣ 创建要素
            OGRFeature* poFeature =
                OGRFeature::CreateFeature(poLayer->GetLayerDefn());

            poFeature->SetField("PID", pidValue.toUtf8().constData());
            poFeature->SetField("Shapes", shpValue.toUtf8().constData());
            poFeature->SetField("RVNAME", riverNameValue.toUtf8().constData());
            poFeature->SetField("RVCD", riverCodeValue.toUtf8().constData());
            poFeature->SetField("TYPES", sectionTypeValue.toUtf8().constData());
            poFeature->SetField("NAME", sectionNameValue.toUtf8().constData());

            poFeature->SetGeometry(&line);

            if (poLayer->CreateFeature(poFeature) != OGRERR_NONE)
            {
                qDebug() << "写入第" << lineIdx << "条线失败";
            }

            OGRFeature::DestroyFeature(poFeature);
        }
    }

    poDS->FlushCache();
    return poDS;
}

void TaskManager::displayDatasetOnQgis(const GDALDataset* poDS,QString layerName)
{
    if (!poDS) {
        qDebug() << "数据集指针为空";
        return;
    }

    // 1. 获取该数据集对应的物理文件路径
    // GetDescription() 通常返回创建时传入的路径（如 "D:/test.shp"）
    QString filePath = QString::fromUtf8(poDS->GetDescription());


    if (filePath.isEmpty()) {
        qDebug() << "无法获取数据集路径";
        return;
    }

    // 2. 确保数据已刷入磁盘
    //poDS->FlushCache();

    // 3. 创建 QGIS 矢量图层
    // 参数 1: 文件路径
    // 参数 2: 图层名
    // 参数 3: 驱动名 "ogr"
    QgsVectorLayer* vLayer =new QgsVectorLayer(filePath, layerName + QStringLiteral("-断面平面位置L"), QStringLiteral("ogr"));


  
    // 4. 检查图层是否有效
    if (!vLayer->isValid()) {
        qDebug() << "图层无效，加载失败路径:" << filePath;
        delete vLayer;
        return;
    }

    // 5. 添加到 QGIS 项目实例，使其在左侧图层树显示
    QgsProject::instance()->addMapLayer(vLayer);
    
    qDebug() << "成功加载图层:" << filePath;
}

QList<QString> TaskManager::extractZSectionFile(const QString& sectionDir)
{
    QList<QString> result;

    // 1. 基本校验
    if (sectionDir.isEmpty())
        return result;

    QDir dir(sectionDir);
    if (!dir.exists())
        return result;

    // 2. 表格文件后缀（可按需扩展）
    const QStringList tableFilters = {
        "*.xls", "*.xlsx"
    };

    // 3. 递归遍历目录
    QDirIterator it(
        sectionDir,
        tableFilters,
        QDir::Files,
        QDirIterator::Subdirectories
    );

    // 4. 查找文件名包含“纵断面”的表格
    while (it.hasNext())
    {
        it.next();
        QFileInfo info = it.fileInfo();

        // 文件名（不含路径）
        const QString fileName = info.fileName();

        if (fileName.contains(QStringLiteral("纵断面")))
        {
            result.append(info.absoluteFilePath());
        }
    }

    return result;
}

QList<QString> TaskManager::extractASectionFile(const QString& sectionDir)
{


    QList<QString> result;

    // 1. 基本校验
    if (sectionDir.isEmpty())
        return result;

    QDir dir(sectionDir);
    if (!dir.exists())
        return result;

    // 2. 表格文件后缀（可按需扩展）
    const QStringList tableFilters = {
        "*.xls", "*.xlsx"
    };

    // 3. 递归遍历目录
    QDirIterator it(
        sectionDir,
        tableFilters,
        QDir::Files,
        QDirIterator::Subdirectories
    );

    // 4. 查找文件名包含“纵断面”的表格
    while (it.hasNext())
    {
        it.next();
        QFileInfo info = it.fileInfo();

        // 文件名（不含路径）
        const QString fileName = info.fileName();

        if (fileName.contains(QStringLiteral("阻水建筑")))
        {
            result.append(info.absoluteFilePath());
        }
    }

    return result;
}

QList<QString> TaskManager::extractHSectionFile(const QString& sectionDir)
{
    QList<QString> result;

    // 1. 基本校验
    if (sectionDir.isEmpty())
        return result;

    QDir dir(sectionDir);
    if (!dir.exists())
        return result;

    // 2. 表格文件后缀（可按需扩展）
    const QStringList tableFilters = {
        "*.xls", "*.xlsx"
    };

    // 3. 递归遍历目录
    QDirIterator it(
        sectionDir,
        tableFilters,
        QDir::Files,
        QDirIterator::Subdirectories
    );

    // 4. 查找文件名包含“纵断面”的表格
    while (it.hasNext())
    {
        it.next();
        QFileInfo info = it.fileInfo();

        // 文件名（不含路径）
        const QString fileName = info.fileName();

        if (fileName.contains(QStringLiteral("横断面")))
        {
            result.append(info.absoluteFilePath());
        }
    }

    return result;
}

void TaskManager::sectionZDataSortAndNewCode(QList<InSectionData_Z>& data, const QList<RvItem>& rvItemList)
{
    //逆转横断面代码，赋值新编码
    for (int i = 0; i < data.size(); i++)
    {
        std::reverse(data[i].HACodes.begin(), data[i].HACodes.end());

        //if (rvItemList.size() == 1)
        {
            data[i].meta.newRvCode = rvItemList[0].newRvCode;
            data[i].meta.riverName = rvItemList[0].riverName;
        }
        //else
        {
            for (int j = 0; j < rvItemList.size(); j++)
            {
                if (data[i].meta.riverName.contains(rvItemList[j].riverName) || rvItemList[j].riverName.contains(data[i].meta.riverName))
                {
                    data[i].meta.newRvCode = rvItemList[j].newRvCode;
                    data[i].meta.riverName = rvItemList[j].riverName;
                }
            }
        }
    }
    


	//冒泡排序法按纬度排序

	int n = data.size();
    for (int i = 0; i < n - 1; ++i) {
        for (int j = 0; j < n - i - 1; ++j) {
            double lat1 = data[j].meta.ctrlLat;
            double lat2 = data[j + 1].meta.ctrlLat;
            if (lat1 > lat2) {
                // 交换整个数据
                InSectionData_Z temp = data[j];
                data[j] = data[j + 1];
                data[j + 1] = temp;
            }
        }
	}
}

QList<QVariant> TaskManager::sectionAHDataSort(const QList<QVariant>& data, const QList<QVariant>& zData)
{
	QList<QVariant> allSectionData;

    for (int i = 0; i < zData.size(); i++)
    {
        InSectionData_Z dataZi = zData[i].value<InSectionData_Z>();
		QString zCode = dataZi.meta.sectionCode;
		QString rvName = dataZi.meta.riverName;
        QString newRvCode = dataZi.meta.newRvCode;
		allSectionData.append(QVariant::fromValue(dataZi));//添加纵断面数据
        /*int sectionNum = allSectionData.size();
        qDebug() << "secNum:" << sectionNum;
		int haNum = dataZi.HACodes.size();
		qDebug() << "haNum:" << haNum;*/
        //排序
		QList<QVariant> tmpAHData;//临时存放横断面或阻水建筑数据
        int codesCount = dataZi.HACodes.size();
        for (int j = 0; j < codesCount; j++)
        {
			QString ahCode = dataZi.HACodes[j].toUpper();
           
            for (int k = 0; k < data.size(); k++)
            {
                if (data[k].canConvert<InSectionData_H>())//如果是横断面
                {
                    InSectionData_H dataHk = data[k].value<InSectionData_H>();
                    QString hcode = dataHk.meta.crossSectionCode.toUpper();
                    if (hcode == ahCode)
                    {
                        dataHk.meta.riverName = rvName;
                        dataHk.meta.newRvCode = newRvCode;

                        tmpAHData.append(QVariant::fromValue(dataHk));
						/*int tmpHNum = tmpAHData.size();
						qDebug() << "tmpHNum:" << tmpHNum;*/
                       
                    }
                }
                else if (data[k].canConvert<InSectionData_A>())//如果是阻水断面
                {
                    InSectionData_A dataAk = data[k].value<InSectionData_A>();
                    QString acode = dataAk.meta.damCode.toUpper();
                    if (acode == ahCode)
                    {
                        dataAk.meta.riverName = rvName;
                        dataAk.meta.newRvCode = newRvCode;

                        tmpAHData.append(QVariant::fromValue(dataAk));
                        /*int tmpANum = tmpAHData.size();
                        qDebug() << "tmpANum:" << tmpANum;*/
                    }
                }
                
            }
        }


		allSectionData.append(tmpAHData);//添加横断面或阻水建筑数据
        /*sectionNum= allSectionData.size();
        qDebug() << "secNum:" << sectionNum;*/

    }
	/*int sectionNum = allSectionData.size();
	qDebug() << "secNum:" << sectionNum;*/
	return allSectionData;
}

bool TaskManager::containsBedOrUnderwater(const QList<QVariant>& row)
{
    static const QStringList keywords = {
        QStringLiteral("河床"),
        QStringLiteral("水下"),
		QStringLiteral("沟底"),
		QStringLiteral("水底"),
        QStringLiteral("河底")
    };

    for (const QVariant& v : row)
    {
        if (!v.isValid())
            continue;

        QString text = v.toString().trimmed();
        if (text.isEmpty())
            continue;

        for (const QString& key : keywords)
        {
            if (text.contains(key))
                return true;
        }
    }
    return false;
}

void TaskManager::reOrder(QList<QVariant>& data,QString savePath)
{
	QList<QString> rawSectionCode;
	QList<QString> newSectionCodeList;
    QList<QString> newRvName;
    for (int i = 0; i < data.size(); i++)
    {
        if (data[i].canConvert<InSectionData_Z>())
        {
            InSectionData_Z dataZi = data[i].value<InSectionData_Z>();
            rawSectionCode.append(dataZi.meta.sectionCode);
            QString id = QString("CS%1").arg(i + 1, 3, 10, QChar('0'));
            QString newSectionCode = data[i].value<InSectionData_Z>().meta.newRvCode + "A" + id;

            dataZi.meta.sectionCode = newSectionCode;
            data[i] = QVariant::fromValue(dataZi);
  
            newSectionCodeList.append(newSectionCode);

            newRvName.append(dataZi.meta.riverName);
        }
        else if (data[i].canConvert<InSectionData_H>())
        {
            InSectionData_H dataHi = data[i].value<InSectionData_H>();
            rawSectionCode.append(dataHi.meta.crossSectionCode);
            QString id = QString("CS%1").arg(i + 1, 3, 10, QChar('0'));
            QString newSectionCode = data[i].value<InSectionData_H>().meta.newRvCode + "A" + id;

            dataHi.meta.crossSectionCode = newSectionCode;
            data[i] = QVariant::fromValue(dataHi);

            newSectionCodeList.append(newSectionCode);

            newRvName.append(dataHi.meta.riverName);
        }
        else if (data[i].canConvert<InSectionData_A>())
        {
            InSectionData_A dataAi = data[i].value<InSectionData_A>();
            rawSectionCode.append(dataAi.meta.damCode);
            QString id = QString("CS%1").arg(i + 1, 3, 10, QChar('0'));
            QString newSectionCode = data[i].value<InSectionData_A>().meta.newRvCode + "B" + id;

            dataAi.meta.damCode = newSectionCode;
            data[i] = QVariant::fromValue(dataAi);
            newSectionCodeList.append(newSectionCode);
            newRvName.append(dataAi.meta.riverName);
        }
        
    }

	TaskManager::exportToXlsx(rawSectionCode, newSectionCodeList, savePath,newRvName);


}

void TaskManager::exportToXlsx(const QList<QString>& rawSectionCode, const QList<QString>& newSectionCode, const QString& savePath, const QList<QString>& newRvName)
{
    QXlsx::Document exportXlsx;

	exportXlsx.addSheet("Sheet1");
	exportXlsx.selectSheet("Sheet1");
	exportXlsx.write(1, 1, QStringLiteral("断面旧代码"));
	exportXlsx.write(1, 2, QStringLiteral("断面新代码"));
    exportXlsx.write(1,3 , QStringLiteral("河流名称"));

    for (int i = 0; i < rawSectionCode.size(); i++)
    {
        exportXlsx.write(i + 2, 1, rawSectionCode[i]);
        exportXlsx.write(i + 2, 2, newSectionCode[i]);
        exportXlsx.write(i + 2, 3, newRvName[i]);
	}
	exportXlsx.saveAs(savePath);
}

QList<CountyInfo> TaskManager::buildCountyRvInfo(
    const QString& sectionDir,
    const QList<QList<QVariant>>& rvCompData
)
{
    QList<CountyInfo> countyList;

    QDir rootDir(sectionDir);
    if (!rootDir.exists())
        return countyList;

    // ===============================
    // 第一步：只遍历“县目录”（sectionDir 的一级子目录）
    // ===============================
    QFileInfoList countyDirs = rootDir.entryInfoList(
        QDir::Dirs | QDir::NoDotAndDotDot
    );

    for (const QFileInfo& countyInfo : countyDirs)
    {
        if (!countyInfo.isDir())
            continue;

        CountyInfo county;
        county.countyName = countyInfo.fileName();

        QDir countyDir(countyInfo.absoluteFilePath());

        // ===============================
        // 第二步：遍历该县下的“流域代码目录”
        // ===============================
        QFileInfoList rvDirs = countyDir.entryInfoList(
            QDir::Dirs | QDir::NoDotAndDotDot
        );

        for (const QFileInfo& rvInfo : rvDirs)
        {
            if (!rvInfo.isDir())
                continue;

            RvGroup group;
            group.oldRvCode = rvInfo.fileName(); // 流域代码目录名

            county.rvGroups.append(group);
        }

        countyList.append(county);
    }

    // ===============================
    // 第三步：遍历 rvCompData，精确挂接表格数据
    // ===============================
    for (int i = 0; i < rvCompData.size(); i++)
    {
        if (rvCompData[i].size() < 3)
            continue;

        QString oldRvCode = rvCompData[i][0].toString();
        QString newRvCode = rvCompData[i][1].toString();
        QString riverName = rvCompData[i][2].toString();

        for (auto& county : countyList)
        {
            for (auto& group : county.rvGroups)
            {
                if (group.oldRvCode.toUpper() == oldRvCode.toUpper())
                {
                    RvItem item;
                    item.newRvCode = newRvCode;
                    item.riverName = riverName;
                    group.items.append(item);
                }
            }
        }
    }

    return countyList;
}
