# Supplementary material for: Optimal seamline detection for SAR image mosaicking guided by superpixel segmentation and region merging
Source: PLoS One. 2026 May 8;21(5):e0348842. doi: 10.1371/journal.pone.0348842 (PMC13155582; doi:10.1371/journal.pone.0348842)
Supplement: S4 Code — (ZIP) [file pone.0348842.s004.zip › Code/src/logic/TaskManager.h]

#ifndef TASKMANAGER_H
#define TASKMANAGER_H

#include <QString>
#include <qgsvectorlayer.h>
#include "xlsxdocument.h"
#include <ogrsf_frmts.h>
#include <QDirIterator>
#include <QFileInfo>
#include "cpl_conv.h"
#include <algorithm>
#include<ExcelTrans.h>
#include "xlsxformat.h"
#include "xlsxworksheet.h"
#include <QMetaType>

// 单个“新流域信息”
typedef struct RvItem
{
    QString newRvCode;
    QString riverName;
};

// 一个“流域代码”节点（唯一）
typedef struct RvGroup
{
    QString oldRvCode;        // 原始流域代码（目录名）
    QList<RvItem> items;      // 多个 newCode + riverName
};

// 一个“县”节点
typedef struct CountyInfo
{
    QString countyName;       // 县名（目录名）
    QList<RvGroup> rvGroups;  // 该县下所有流域
};


//声明为 Qt 元类型
Q_DECLARE_METATYPE(InSectionData_Z)
Q_DECLARE_METATYPE(InSectionData_A)
Q_DECLARE_METATYPE(InSectionData_H)


typedef QList<QList<QVariant>> ExcelData;
class TaskManager {
public:

	static ExcelData readRvNameCompareTable(const QString& path);//读取河流名称对照表

    static GDALDataset* createShpFromFixedList(const QList<QVariant>& allExcelData, const QString& savePath);

    static void displayDatasetOnQgis(const GDALDataset* poDS,QString layerName);

    static QList<QString> extractZSectionFile(const QString& sectionDir);
    static QList<QString> extractASectionFile(const QString& sectionDir);
    static QList<QString> extractHSectionFile(const QString& sectionDir);

	static void sectionZDataSortAndNewCode(QList<InSectionData_Z>& data,const QList<RvItem>& rvItemList);
    static QList<QVariant> sectionAHDataSort(const QList<QVariant>& data,const QList<QVariant>& zData);

    static bool containsBedOrUnderwater(const QList<QVariant>& row);

    static void reOrder(QList<QVariant>& dada, QString savePath);

	static void exportToXlsx(const QList<QString> & rawSectionCode, const QList<QString>& newSectionCode,const QString& savePath, const QList<QString>& newRvName);//导出断面名称对照表

   
    static QList<CountyInfo> buildCountyRvInfo(
        const QString& sectionDir,
        const QList<QList<QVariant>>& rvCompData
    );
};

#endif
