# Supplementary material for: Optimal seamline detection for SAR image mosaicking guided by superpixel segmentation and region merging
Source: PLoS One. 2026 May 8;21(5):e0348842. doi: 10.1371/journal.pone.0348842 (PMC13155582; doi:10.1371/journal.pone.0348842)
Supplement: S4 Code — (ZIP) [file pone.0348842.s004.zip › Code/src/main.cpp]

#include "pluginTest.h"//¾ßÌå²å¼þµÄÍ·ÎÄ¼þ
#include <qgisplugin.h>//Ð´²å¼þ±ØÐëµ¼ÈëµÄÍ·ÎÄ¼þ£¬ÒýÈë QGIS ²å¼þÏµÍ³µÄ»ùÀàºÍ³£Á¿¶¨Òå£¨Èç²å¼þÀàÐÍÃ¶¾Ù£©


//²å¼þÈë¿Ú
/*
* extern "C": 
    ¸æËß±àÒëÆ÷°´ÕÕ C ÓïÑÔµÄ±ê×¼±àÒë´Ëº¯Êý¡£
    Õâ·Ç³£¹Ø¼ü£¬ÒòÎª C++ »á½øÐÐ¡°·ûºÅÖØÃüÃû£¨Mangle£©¡±£¬
    Èç¹û²»¼ÓÕâ¸ö£¬QGIS ¾ÍÕÒ²»µ½ classFactory Õâ¸öÈ·ÇÐµÄÃû×Ö
Q_DECL_EXPORT: 
    Qt µÄºê£¬È·±£¸Ãº¯ÊýÔÚÉú³ÉµÄ DLL ÖÐÊÇ¿É¼ûµÄ£¨µ¼³öµ½Íâ²¿£©¡£
¹¦ÄÜ: 
    µ±ÓÃ»§ÔÚ²å¼þ¹ÜÀíÆ÷ÖÐ¹´Ñ¡²å¼þÊ±£¬QGIS »áµ÷ÓÃÕâ¸öº¯Êý¡£
    Ëü¾ÍÏñÒ»¸ö¡°¹¤³§¡±£¬¸ºÔðÔÚÄÚ´æÖÐÊµÀý»¯²å¼þ¶ÔÏó pluginTest¡£
QgisInterface* iface: 
    ÕâÊÇ QGIS ´«¸øÄãµÄ¡°ÍòÄÜÔ¿³×¡±£¬Í¨¹ýËüÄã¿ÉÒÔ·ÃÎÊµØÍ¼»­²¼£¨Canvas£©¡¢²Ëµ¥À¸ºÍ×´Ì¬À¸¡£
*/
extern "C" Q_DECL_EXPORT QgisPlugin* classFactory(QgisInterface* iface) {
    return new pluginTest(iface);
}

//·µ»Ø²å¼þµÄÏÔÊ¾Ãû³Æ¡£ÕâÊÇÄãÔÚ²å¼þÁÐ±íÖÐ¿´µ½µÄÎÄ×Ö¡£
extern "C" Q_DECL_EXPORT QString name() { return "gyy_GIS-center"; }

//·µ»Ø²å¼þµÄ¼ò¶ÌÃèÊö¡£ÓÃ»§µã»÷²å¼þÊ±£¬ÏÂ·½ÏÔÊ¾µÄ½éÉÜÎÄ×Ö¡£
extern "C" Q_DECL_EXPORT QString description() { return "zhengli duanmian chengguo"; }

//·µ»Ø°æ±¾ºÅ¡£ÓÃÓÚ¹ÜÀí²å¼þ¸üÐÂ¡£
extern "C" Q_DECL_EXPORT QString version() { return "1.0"; }

/*
* ¸æËß QGIS Õâ¸ö²å¼þµÄÀàÐÍ¡£
QgisPlugin::UI: ±íÊ¾ÕâÊÇÒ»¸ö´ø½çÃæµÄ²å¼þ£¨×î³£¼û£©¡£
QgisPlugin::MAP_LAYER: ±íÊ¾ÕâÊÇÒ»¸ö×Ô¶¨ÒåÍ¼²ãÀàÐÍµÄ²å¼þ¡£
*/
extern "C" Q_DECL_EXPORT int type() { return QgisPlugin::UI; }

/*
¹¦ÄÜ: µ±ÓÃ»§ÔÚ²å¼þ¹ÜÀíÆ÷ÖÐÈ¡Ïû¹´Ñ¡²å¼þ£¬»òÕß¹Ø±Õ QGIS Ê±£¬QGIS »áµ÷ÓÃÕâ¸öº¯Êý¡£
×÷ÓÃ: °²È«µØÏú»ÙÄãÔÚ classFactory ÖÐ´´½¨µÄ¶ÔÏó£¬ÊÍ·ÅÄÚ´æ£¬·ÀÖ¹ÄÚ´æÐ¹Â©¡£
*/
extern "C" Q_DECL_EXPORT void unload(QgisPlugin* plugin) { delete plugin; }
