# Supplementary material for: Optimal seamline detection for SAR image mosaicking guided by superpixel segmentation and region merging
Source: PLoS One. 2026 May 8;21(5):e0348842. doi: 10.1371/journal.pone.0348842 (PMC13155582; doi:10.1371/journal.pone.0348842)
Supplement: S4 Code — (ZIP) [file pone.0348842.s004.zip › Code/src/pluginTest.cpp]

#include "pluginTest.h"
#include "MyDialog.h"
#include <QAction>
#include<DataClassifyDialog.h>
#include<ExcelTransDialog.h>
#include<BuildRelationDialog.h>
#include<reClassifyCounty.h>


//³õÊ¼»¯ÁÐ±í£º½«´«½øÀ´µÄ iface£¨QGIS Ìá¹©µÄÍòÄÜÔ¿³×£©±£´æµ½³ÉÔ±±äÁ¿ mIface ÖÐ¡£´ËÊ±²å¼þÒÑ¾­ÖªµÀ×Ô¼ºÔÚÄÄ¸ö QGIS ´°¿ÚÀïÔËÐÐÁË¡£
pluginTest::pluginTest(QgisInterface* iface) //: mIface(iface) 
{
	this->mIface= iface;
}

pluginTest::~pluginTest()
{
}


//³õÊ¼»¯ÓÃ»§½çÃæ
void pluginTest::initGui() {

    //¹¦ÄÜ1£º°´ÏØ¶ÔÊý¾Ý·ÖÀà
    mActonDataClassify = new QAction(tr("dataClassify"), this);
    connect(mActonDataClassify, &QAction::triggered, this, &pluginTest::runDataClassify);

    mIface->addPluginToMenu(tr("&GYY-plugin"), mActonDataClassify);
    mIface->addToolBarIcon(mActonDataClassify);


    //¹¦ÄÜ2£¬Ö´ÐÐxcecl×ª»»ÎªshpÎÄ¼þ
    mActionXlsx2Shp = new QAction(tr("xlsx2shpL"), this);//´´½¨Ò»¸ö¶¯×÷£¨Action£©£¬°üº¬Ãû³ÆÎÄ×Ö
    connect(mActionXlsx2Shp, &QAction::triggered, this, &pluginTest::runXlsx2Shp);// ÐÅºÅ²Û°ó¶¨£ºµ±µã»÷Õâ¸ö¶¯×÷Ê±£¬Ö´ÐÐ runrunXlsx2Shp() º¯Êý

    mIface->addPluginToMenu(tr("&GYY-plugin"), mActionXlsx2Shp);// ½«Õâ¸ö¶¯×÷Ìí¼Óµ½ QGIS µÄ¡°²å¼þ¡±²Ëµ¥À¸ÖÐ
    mIface->addToolBarIcon(mActionXlsx2Shp);// ½«Õâ¸ö¶¯×÷×÷ÎªÒ»¸öÍ¼±ê°´Å¥Ìí¼Óµ½ QGIS ¹¤¾ßÀ¸


    //¹¦ÄÜ3£¬Ö´ÐÐxcecl×ª»»
    mActionExcelTrans = new QAction(tr("excelTrans"), this);//´´½¨Ò»¸ö¶¯×÷£¨Action£©£¬°üº¬Ãû³ÆÎÄ×Ö
    connect(mActionExcelTrans, &QAction::triggered, this, &pluginTest::runExcelTrans);// ÐÅºÅ²Û°ó¶¨£ºµ±µã»÷Õâ¸ö¶¯×÷Ê±£¬Ö´ÐÐ runrunXlsx2Shp() º¯Êý

    mIface->addPluginToMenu(tr("&GYY-plugin"), mActionExcelTrans);// ½«Õâ¸ö¶¯×÷Ìí¼Óµ½ QGIS µÄ¡°²å¼þ¡±²Ëµ¥À¸ÖÐ
    mIface->addToolBarIcon(mActionExcelTrans);// ½«Õâ¸ö¶¯×÷×÷ÎªÒ»¸öÍ¼±ê°´Å¥Ìí¼Óµ½ QGIS ¹¤¾ßÀ¸

	//¹¦ÄÜ4£¬½¨Á¢¹ØÏµ
	mActionBuildRelations = new QAction(tr("buildRelations"), this);//´´½¨Ò»¸ö¶¯×÷£¨Action£©£¬°üº¬Ãû³ÆÎÄ×Ö
	connect(mActionBuildRelations, &QAction::triggered, this, &pluginTest::runBuildRelations);// ÐÅºÅ²Û°ó¶¨£ºµ±µã»÷Õâ¸ö¶¯×÷Ê±£¬Ö´ÐÐ runrunXlsx2Shp() º¯Êý
	
    mIface->addPluginToMenu(tr("&GYY-plugin"), mActionBuildRelations);// ½«Õâ¸ö¶¯×÷Ìí¼Óµ½ QGIS µÄ¡°²å¼þ¡±²Ëµ¥À¸ÖÐ
	mIface->addToolBarIcon(mActionBuildRelations);// ½«Õâ¸ö¶¯×÷×÷ÎªÒ»¸öÍ¼±ê°´Å¥Ìí¼Óµ½ QGIS ¹¤¾ßÀ¸

    //¹¦ÄÜ5£ºÖØÐÂ°´ÏØ·ÖÀà
    mActionReclassify = new QAction(tr("reClassify"), this);
    connect(mActionReclassify, &QAction::triggered, this, &pluginTest::runReclassify);

    mIface->addPluginToMenu(tr("GYY-plugin"), mActionReclassify);
    mIface->addToolBarIcon(mActionReclassify);
}


//×ÊÔ´Ð¶ÔØÓëÇåÀí,µ±ÓÃ»§ÔÚ²å¼þ¹ÜÀíÆ÷ÖÐÈ¡Ïû¹´Ñ¡£¬»òÕß¹Ø±Õ QGIS Ê±µ÷ÓÃ¡£
void pluginTest::unload() {
    if (mActionXlsx2Shp) {
        mIface->removePluginMenu(tr("&GYY-plugin"), mActionXlsx2Shp);// ´Ó QGIS ²Ëµ¥ÖÐ³·Ïú¸Ã¶¯×÷
        mIface->removeToolBarIcon(mActionXlsx2Shp);// ´Ó QGIS ¹¤¾ßÀ¸ÖÐ³·Ïú¸ÃÍ¼±ê
    }
    // ×¢Òâ£ºmAction µÄÄÚ´æÓÉ Qt µÄ¸¸×ÓÏµÍ³¹ÜÀí£¬ÕâÀï²»ÐèÒªÊÖ¶¯ delete

    if (mActonDataClassify)
    {
        mIface->removePluginDatabaseMenu((tr("&GYY-plugin")), mActonDataClassify);
        mIface->removeToolBarIcon(mActonDataClassify);
    }

    if (mActionExcelTrans)
    {
        mIface->removePluginMenu(tr("&GYY-plugin"), mActionExcelTrans);
        mIface->removeToolBarIcon(mActionExcelTrans);
    }

    if(mActionBuildRelations)
    {
        mIface->removePluginMenu(tr("&GYY-plugin"), mActionBuildRelations);
        mIface->removeToolBarIcon(mActionBuildRelations);
	}

    if (mActionReclassify)
    {
        mIface->removePluginMenu(tr("GYY-plugin"), mActionReclassify);
        mIface->removeToolBarIcon(mActionReclassify);
    }
}


//ÒµÎñ´¥·¢Èë¿Ú
void pluginTest::runXlsx2Shp() {
    // ÊµÀý»¯¶Ô»°¿ò²¢ÏÔÊ¾
    // ´«Èë mIface ·½±ã¶Ô»°¿òÄÚ²¿²Ù×÷µØÍ¼
    // Ö¸¶¨ mIface->mainWindow() Îª¸¸´°¿Ú£¬±£Ö¤¶Ô»°¿òÔÚÖ÷´°¿ÚÇ°µ¯³öÇÒ¾ÓÖÐ
    MyDialog dlg(mIface, mIface->mainWindow());

    // ¿ªÆôÄ£Ì¬¶Ô»°¿ò
    // ´ËÊ±³ÌÐò»áÍ£ÔÚÕâÀï£¬Ö±µ½ÓÃ»§¹Ø±Õ¶Ô»°¿ò
    dlg.exec();
}

void pluginTest::runDataClassify()
{
    DataClassifyDialog dlg(mIface, mIface->mainWindow());
    dlg.exec();
}

void pluginTest::runExcelTrans()
{
	ExcelTransDialog dlg(mIface, mIface->mainWindow());
	dlg.exec();
}

void pluginTest::runBuildRelations()
{
	BuildRelationDialog dlg(mIface, mIface->mainWindow());
	dlg.exec();
}

void pluginTest::runReclassify()
{
    ReClassifyCounty dlg(mIface, mIface->mainWindow());
    dlg.exec();
}
