# Supplementary material for: Optimal seamline detection for SAR image mosaicking guided by superpixel segmentation and region merging
Source: PLoS One. 2026 May 8;21(5):e0348842. doi: 10.1371/journal.pone.0348842 (PMC13155582; doi:10.1371/journal.pone.0348842)
Supplement: S4 Code — (ZIP) [file pone.0348842.s004.zip › Code/src/pluginTest.h]

#include <QObject>//Ö§³Ö Qt ¶ÔÏóÏµÍ³µÄÍ·ÎÄ¼þ£¬Ìá¹©ÐÅºÅÓë²Û»úÖÆµÈ¹¦ÄÜ
#include <qgisplugin.h>//¶¨ÒåÁË²å¼þµÄ»ùÀà QgisPlugin
#include<QMenu>

//Ç°ÏòÉùÃ÷
// ×÷ÓÃ£º¸æËß±àÒëÆ÷¡°ÕâÐ©Àà´æÔÚ¡±£¬¶ø²»ÐèÒªÏÖÔÚ¾Í°üº¬ËüÃÇµÄÍêÕûÍ·ÎÄ¼þ¡£
// ÓÅµã£º¼Ó¿ì±àÒëËÙ¶È£¬¼õÉÙÍ·ÎÄ¼þÏà»¥ÒÀÀµ´øÀ´µÄ³åÍ»¡£
class QgisInterface;//QgisInterfaceÊÇÕû¸ö²å¼þÏµÍ³µÄÁé»ê¡£ËüÊÇÒ»¸ö³éÏó»ùÀà£¬³äµ±ÁËÄãµÄ²å¼þÓë QGIS ´°¿ÚÓ¦ÓÃ³ÌÐòÖ®¼äµÄ¡°¹Ù·½½Ó¿Ú£¬Í¨¹ýÕâ¸öÀà£¬Äã¿ÉÒÔ¿ØÖÆµØÍ¼¡¢²Ù×÷Í¼²ã¡¢ÐÞ¸Ä²Ëµ¥¡¢ÏÔÊ¾ÏûÏ¢¡¢ÉõÖÁµ÷ÓÃÆäËûµÄ²å¼þ¡£
class QAction;
class pluginTestDialog;


//¶à¼Ì³Ð£º²å¼þ¼ÈÊÇÒ»¸ö QObject£¨ÎªÁË´¦Àíµã»÷ÊÂ¼þ£©£¬Ò²ÊÇÒ»¸ö QgisPlugin£¨ÎªÁË·ûºÏ QGIS µÄ½Ó¿Ú¹æ·¶£©¡£
class pluginTest : public QObject, public QgisPlugin
{
    Q_OBJECT // ºê£º¿ªÆô Qt µÄÔª¶ÔÏóÏµÍ³£¬ÔÊÐíÊ¹ÓÃÐÅºÅ/²Û (signals/slots)
public:
	explicit pluginTest(QgisInterface* iface);// ¹¹Ôìº¯Êý£¬´«Èë QGIS ½Ó¿ÚÖ¸Õë£»explicit¿É±ÜÃâÒþÊ½×ª»»£¬Èç½«Ò»¸öint×ª»»ÎªpluginTest¶ÔÏó
    ~pluginTest() override;// Îö¹¹º¯Êý£¬override È·±£ÕýÈ·ÖØÐ´»ùÀà

    void initGui() override;// ²å¼þ¼ÓÔØÊ±µ÷ÓÃ£ºÓÃÓÚÌí¼Ó²Ëµ¥ºÍ°´Å¥
    void unload() override;// ²å¼þÐ¶ÔØÊ±µ÷ÓÃ£ºÓÃÓÚÇåÀí UI ÔªËØ

private slots:
    void runXlsx2Shp();//Ö´ÐÐ×ª»»´¦Àí
    void runDataClassify();//Êý¾Ý°´Ïß·ÖÀà
	void runExcelTrans();//ExcelÊý¾Ý×ª»»

    void runBuildRelations();//½¨Á¢¹ØÏµ

    void runReclassify();//ÖØÐÂ·ÖÀà

private:


    QgisInterface* mIface = nullptr;// ´æ´¢ QGIS ´«À´µÄ½Ó¿ÚÖ¸Õë


    QAction* mActionXlsx2Shp = nullptr;// ´æ´¢²Ëµ¥/¹¤¾ßÀ¸¶ÔÓ¦µÄ¶¯×÷¶ÔÏó
    QAction* mActonDataClassify = nullptr;
	QAction* mActionExcelTrans = nullptr;
	QAction* mActionBuildRelations = nullptr;
    QAction* mActionReclassify = nullptr;


    pluginTestDialog* mDialog = nullptr;// Ô¤ÁôµÄ¶Ô»°¿òÖ¸Õë


};
