# Supplementary material for: Optimal seamline detection for SAR image mosaicking guided by superpixel segmentation and region merging
Source: PLoS One. 2026 May 8;21(5):e0348842. doi: 10.1371/journal.pone.0348842 (PMC13155582; doi:10.1371/journal.pone.0348842)
Supplement: S4 Code — (ZIP) [file pone.0348842.s004.zip › Code/src/resources.qrc]

<RCC>
    <qresource prefix="/pluginTest">
        <file>res/icons/open.png</file>
        <file>res/icons/out.png</file>
        <file>res/icons/window.png</file>
        <file>res/icons/powerchina.png</file>
    </qresource>
</RCC>
