# Supplementary material for: Optimal seamline detection for SAR image mosaicking guided by superpixel segmentation and region merging
Source: PLoS One. 2026 May 8;21(5):e0348842. doi: 10.1371/journal.pone.0348842 (PMC13155582; doi:10.1371/journal.pone.0348842)
Supplement: S4 Code — (ZIP) [file pone.0348842.s004.zip › Code/src/ui/BuildRelationDialog.cpp]

#include "BuildRelationDialog.h"
#include "ui_BuildRelationDialog.h"
#include<QFileDialog>
#include"MathUtils.h"
#include <QVBoxLayout>
#include <qgsproject.h>
#include <QMessageBox>
#include <QIcon>

using namespace QXlsx;


BuildRelationDialog::BuildRelationDialog(QgisInterface* iface, QWidget* parent)
    : QDialog(parent),
    ui(new Ui::BuildRelationDialog),
    mIface(iface)
{
    ui->setupUi(this);

  //--------------------------------------


    //--------------------

    mBuildRelation = new BuildRelationController;
    if (!ui->lineEditRvDir->text().isEmpty())
    {
        mBuildRelation->riverDir = ui->lineEditRvDir->text();
        mBuildRelation->outputDir = mBuildRelation->riverDir + "/" + QString::fromLocal8Bit("电子数据") + "/" + QString::fromLocal8Bit("测量数据");
        ui->lineEditSelectDir->setText( mBuildRelation->outputDir);
    }
    //设置图标
    this->setWindowIcon(QIcon(":/pluginTest/res/icons/powerchina.png"));//设置窗口图标)

    //连接信号与槽
    connect(ui->btnChooseRiverDir, &QPushButton::clicked, this, &BuildRelationDialog::on_btnSectionRiverDirHandel_clicked);
    connect(ui->btnLoadSection, &QPushButton::clicked, this, &BuildRelationDialog::on_btnLoadSectionHandle_clicked);
    connect(ui->btnLoadTarget, &QPushButton::clicked, this, &BuildRelationDialog::on_btnLoadTargetHandel_clicked);
    connect(ui->btnLoadHazard, &QPushButton::clicked, this, &BuildRelationDialog::on_btnLoadHazardHandel_clicked);

    connect(ui->btnStartLink, &QPushButton::clicked, this, &BuildRelationDialog::on_btnStartBuildHandel_clicked);
   
    connect(ui->btnClear, &QPushButton::clicked, this, &BuildRelationDialog::on_btnClearAll_clicked);
   
	connect(ui->btnLoadOuterHazard, &QPushButton::clicked, this, &BuildRelationDialog::on_loadOutHazardData_clicked);
	connect(ui->btnLoadOuterTarget, &QPushButton::clicked, this, &BuildRelationDialog::on_loadOutTargetData_clicked);

	


    /*
    * QTreeWidget 发射信号，当 Qt 确认这是一次有效的条目点击后 发射信号：emit itemClicked(QTreeWidgetItem* item, int column);
    * item：被点击的树节点   column：被点击的列
    * 接收到信号后，执行lambda槽函数
    */
    //鼠标选中后触发
    connect(ui->treeSectionList, &QTreeWidget::itemClicked, this,
        [&](QTreeWidgetItem* item, int)//捕获列表按引用捕获当前作用域的所有变量，lambda形参与信号函数形参一致
        {
            if (!item) return;
            mBuildRelation->selectSectionId = item->data(0, Qt::UserRole).toString();
            //QString featureId = item->data(0, Qt::UserRole).toString();
            if (mBuildRelation->selectSectionId.isEmpty())
                return;

            mBuildRelation->cancerAllHighlight(FeatureType::TARGET);
            mBuildRelation->cancerAllHighlight(FeatureType::HAZARD);
            mBuildRelation->cancerAllHighlight(FeatureType::SECTION);
            mBuildRelation->highlightSection(mBuildRelation->selectSectionId);


           
        });

    //键盘上下键移动选择触发
    connect(ui->treeSectionList,&QTreeWidget::currentItemChanged,this,
        [&](QTreeWidgetItem* current, QTreeWidgetItem* previous)
        {
            if (!current) return;

            mBuildRelation->selectSectionId = current->data(0, Qt::UserRole).toString();
            //QString featureId = current->data(0, Qt::UserRole).toString();
            if (mBuildRelation->selectSectionId.isEmpty())
                return;

            mBuildRelation->cancerAllHighlight(FeatureType::TARGET);
            mBuildRelation->cancerAllHighlight(FeatureType::HAZARD);
            mBuildRelation->cancerAllHighlight(FeatureType::SECTION);
            mBuildRelation->highlightSection(mBuildRelation->selectSectionId);

           
        });


    //-----------------------------------------------------
    //鼠标选中后触发
    connect(ui->treeFeaturePool, &QTreeWidget::itemClicked, this,
        [&](QTreeWidgetItem* item, int)//捕获列表按引用捕获当前作用域的所有变量，lambda形参与信号函数形参一致
        {
            if (!item) return;

            QString featureId = item->data(0, Qt::UserRole).toString();
            if (featureId.isEmpty())
                return;

            FeatureType type =
                static_cast<FeatureType>(item->data(0, Qt::UserRole + 1).toInt());

            mBuildRelation->cancerAllHighlight(FeatureType::TARGET);
            mBuildRelation->cancerAllHighlight(FeatureType::HAZARD);
            mBuildRelation->cancerAllHighlight(FeatureType::SECTION);

            if (type == FeatureType::HAZARD)
            {
                mBuildRelation->seclectHazardId = featureId;
                mBuildRelation->highlightHazard(featureId);

                if (mHazardDialog &&
                    mBuildRelation->hazardFeatures.contains(featureId))
                {
                    mHazardDialog->refreshHazardTable(
                        mBuildRelation->hazardFeatures[featureId]);
                }
            }
            else if (type == FeatureType::TARGET)
            {
                mBuildRelation->selecctTargetId = featureId;
                mBuildRelation->hightlightTarget(featureId);

                if (mTargetDialog && mBuildRelation->targetFeatures.contains(featureId))
                {
                    mTargetDialog->isFirstAdd = false;
                    mTargetDialog->refreshTargetTable(mBuildRelation->targetFeatures[featureId]);
                }
            }

   //         mBuildRelation->seclectHazardId = item->data(0, Qt::UserRole).toString();
   //        // QString featureId = item->data(0, Qt::UserRole).toString();
   //         if (mBuildRelation->seclectHazardId.isEmpty())
   //             return;
   //         //更改对应item的属性
   //         //FeatureItem& tmPitem = mBuildRelation-> hazardFeatures[mBuildRelation->seclectHazardId];
			//mBuildRelation->cancerAllHighlight(FeatureType::HAZARD);
   //         //执行高亮和平移
   //         mBuildRelation->highlightHazard(mBuildRelation->seclectHazardId);
   //         //刷新表格
   //         if (mHazardDialog &&mBuildRelation->hazardFeatures.contains(mBuildRelation->seclectHazardId))
   //         {
   //             mHazardDialog->refreshHazardTable(
   //                 mBuildRelation->hazardFeatures[mBuildRelation->seclectHazardId]);
   //         }
        });

    //键盘上下键移动选择触发
    connect(ui->treeFeaturePool, &QTreeWidget::currentItemChanged, this,
        [&](QTreeWidgetItem* current, QTreeWidgetItem* previous)
        {
            if (!current) return;

            QString featureId = current->data(0, Qt::UserRole).toString();
            if (featureId.isEmpty())
            {
                return;
            }

            FeatureType type = static_cast<FeatureType>(current->data(0, Qt::UserRole + 1).toInt());
            mBuildRelation->cancerAllHighlight(FeatureType::TARGET);
            mBuildRelation->cancerAllHighlight(FeatureType::HAZARD);
            mBuildRelation->cancerAllHighlight(FeatureType::SECTION);
            

            if (type == FeatureType::HAZARD)
            {
                mBuildRelation->seclectHazardId = featureId;
                mBuildRelation->highlightHazard(featureId);

                if (mHazardDialog &&
                    mBuildRelation->hazardFeatures.contains(featureId))
                {
                    mHazardDialog->refreshHazardTable(
                        mBuildRelation->hazardFeatures[featureId]);
                }
            }
            else if (type == FeatureType::TARGET)
            {
                mBuildRelation->selecctTargetId = featureId;
                mBuildRelation->hightlightTarget(featureId);

                if (mTargetDialog && mBuildRelation->targetFeatures.contains(featureId))
                {
                    mTargetDialog->isFirstAdd = false;
                    mTargetDialog->refreshTargetTable(mBuildRelation->targetFeatures[featureId]);
                }
            }

            //mBuildRelation->seclectHazardId=current->data(0, Qt::UserRole).toString();
            ////QString featureId = current->data(0, Qt::UserRole).toString();
            //if (mBuildRelation->seclectHazardId.isEmpty())
            //    return;
            //mBuildRelation->cancerAllHighlight(FeatureType::HAZARD);
            //mBuildRelation->highlightHazard(mBuildRelation->seclectHazardId);
            ////刷新表格
            //if (mHazardDialog && mBuildRelation->hazardFeatures.contains(mBuildRelation->seclectHazardId))
            //{
            //    mHazardDialog->refreshHazardTable(
            //        mBuildRelation->hazardFeatures[mBuildRelation->seclectHazardId]);
            //}
        });


    //-----------------------------------------------------------------------
    // 创建 MapCanvas 地图画布，用于显示GIS数据
    mMapCanvas = new QgsMapCanvas(this);
    mMapCanvas->setCanvasColor(Qt::white);
    mMapCanvas->enableAntiAliasing(true);//用于确定是否启用抗锯齿

    // 初始 CRS
    mMapCanvas->setDestinationCrs( QgsProject::instance()->crs());//设置目标坐标参考系统，所有图层都会 动态重投影 到这个 CRS 后再绘制

    // 放进 UI 的 mapCanvasContainer 
    QVBoxLayout* layout = new QVBoxLayout(ui->mapCanvasContainer);//构建垂直方框布局对象，以ui->mapCanvasContainer作为父对象
    layout->setContentsMargins(0, 0, 0, 0);
    layout->addWidget(mMapCanvas);//以该布局特有的方式将小部件mMapCanvas添加到该布局中
    ui->mapCanvasContainer->setLayout(layout);// 将 QVBoxLayout 对象(layout)安装到 QWidget对象（ui->mapCanvasContainer） 上


    // 同步工程图层 
    mMapCanvas->setLayers({});//设置应在画布中显示的图层列表。{} 表示：当前不显示任何图层；清空之前的图层状态
    mMapCanvas->zoomToFullExtent();//缩放以显示画布上当前可见的所有图层的完整范围。

    //同步画布
    mBuildRelation->setMapCanvas(mMapCanvas);//MapCanvas 传递给业务控制类


   
    // ========== 地图点击选择断面工具 ==========
    mSelectSectionTool = new QgsMapToolEmitPoint(mMapCanvas);

    connect(mSelectSectionTool, &QgsMapToolEmitPoint::canvasClicked,
        this,
        [&](const QgsPointXY& mapPoint, Qt::MouseButton)
        {
            if (!mBuildRelation || mBuildRelation->sectionFeatures.isEmpty())
                return;

            // 遍历断面图层（你只加载了一个断面 layer）
            for (auto& uiLayer : mBuildRelation->uiLayers)
            {
                QgsVectorLayer* layer = uiLayer.layer;
                if (!layer)
                    continue;

                if (!layer->isSpatial())
                    continue;

                // 在点击点附近找要素（10像素容差）
                QgsRectangle searchRect = QgsRectangle::fromCenterAndSize(
                    mapPoint, 10 * mMapCanvas->mapUnitsPerPixel(),
                    10 * mMapCanvas->mapUnitsPerPixel()
                );

                QgsFeatureRequest req(searchRect);
                QgsFeature f;
                QgsFeatureIterator it = layer->getFeatures(req);

                if (it.nextFeature(f))
                {
                    QString featureId = QString::number(f.id());

                    // 只处理断面
                    if (!mBuildRelation->sectionFeatures.contains(featureId))
                        return;

                    // 更新当前选中断面
                    mBuildRelation->selectSectionId = featureId;

                    // 取消旧高亮 + 高亮新断面
                    mBuildRelation->cancerAllHighlight(FeatureType::SECTION);
                    mBuildRelation->highlightSection(featureId);

                    qDebug() << "[MapClick] Section selected:" << featureId;
					//mBuildRelation->itemTargetWithSectionList.append(mBuildRelation->sectionFeatures[featureId]);

                    if (!isTarget)
                    {
                        //刷新隐患断面表格
                        if (mHazardDialog && mBuildRelation->sectionFeatures.contains(mBuildRelation->selectSectionId))
                        {
                            mHazardDialog->refreshHazardWithSectionTable(
                                mBuildRelation->hazardFeatures[mBuildRelation->seclectHazardId],
                                mBuildRelation->sectionFeatures[mBuildRelation->selectSectionId]);
                        }
                    }
                    else if (isTarget)
                    {
                        //刷新防治对象断面表格
                        if (mTargetDialog && mBuildRelation->sectionFeatures.contains(mBuildRelation->selectSectionId))
                        {
                            mTargetDialog->refreshTargetWithSectionTable(
                                mBuildRelation->targetFeatures[mBuildRelation->selecctTargetId],
                                mBuildRelation->sectionFeatures[mBuildRelation->selectSectionId]
                            );
                        }
                    }
                    
                    return;
                }
            }

            

        });


    //--------------底部数据变化---------
    connect(this, &BuildRelationDialog::setSectionLabelChange, this,
        [=](int top, int button)
        {
            ui->labelNumSection->setText(QString::fromLocal8Bit("已被关联断面数/总断面数：[") + QString::number(top) + "/" + QString::number(button) + "]");
        });

    connect(this, &BuildRelationDialog::setHazardLabelChange, this,
        [=](int top, int button)
        {
            ui->labelNumHazard->setText(QString::fromLocal8Bit("已关联隐患要素数/总隐患要素数：[") + QString::number(top) + "/" + QString::number(button) + "]");
        });

    connect(this, &BuildRelationDialog::setTargetLabelChange, this,
        [=](int top, int button)
        {
            ui->labelNumTarget->setText(QString::fromLocal8Bit("已关联防治对象数/总防治对象数：[") + QString::number(top) + "/" + QString::number(button) + "]");
        });


    //鼠标/键盘选择右侧关联表
    connect(ui->treeRelationship, &QTreeWidget::itemClicked, this, &BuildRelationDialog::on_relatinItemClicked);
    //键盘选择
    connect(ui->treeRelationship, &QTreeWidget::currentItemChanged, this, &BuildRelationDialog::on_relatinCurrentItemChanged);

	
    connect(ui->treeRelationshipTarget, &QTreeWidget::currentItemChanged, this, &BuildRelationDialog::on_relatinTargetCurrentItemChanged);

    connect(ui->treeRelationshipTarget, &QTreeWidget::itemClicked,this,&BuildRelationDialog::on_relatinTargetItemClicked);


    //连接清除按钮
    connect(ui->btnClear, &QPushButton::clicked, this, &BuildRelationDialog::on_btnClearAll_clicked);

	//连接选择输出路径按钮
	connect(ui->btnChooseDir, &QPushButton::clicked, this, &BuildRelationDialog::on_btnSelectEditOutputDir_clicked);

    //连接导出关联表按钮
    connect(ui->btnOutputTable, &QPushButton::clicked, this, &BuildRelationDialog::on_btnExoortRelatin_clicked);

	//连接开始运行关联按钮
    connect(ui->btnStartRunRelations, &QPushButton::clicked, this, &BuildRelationDialog::on_btnStartRunRelationsHandle_clicked);


    
}

BuildRelationDialog::~BuildRelationDialog()
{
    delete ui;
    if (mBuildRelation != nullptr)
    {
        mBuildRelation = nullptr;
        delete mBuildRelation;
    }
}


void BuildRelationDialog::on_btnSectionRiverDirHandel_clicked()
{
 
    mBuildRelation->riverDir = QFileDialog::getExistingDirectory(this, tr("select data dir"), "D:\\Desktop", QFileDialog::ShowDirsOnly | QFileDialog::DontResolveSymlinks);
    if (!mBuildRelation->riverDir.isEmpty())
    {
        isLoadSection = false;
        isLoadTarget = false;
        isLoaHazard = false;

        //清空画布
        {

            // 1️先从画布移除
            QList<QgsMapLayer*> canvasLayers = mMapCanvas->layers();

            QSet<QString> removeIds;
            for (QgsMapLayer* layer : mBuildRelation->layers)
            {
                if (layer)
                    removeIds.insert(layer->id());
            }

            QList<QgsMapLayer*> filtered;
            for (QgsMapLayer* layer : canvasLayers)
            {
                if (!removeIds.contains(layer->id()))
                    filtered.append(layer);
            }

            mMapCanvas->setLayers(filtered);
            mMapCanvas->refresh();

            // 2️再清空你自己的管理容器
            mBuildRelation->layers.clear();


            
        }
	
       
        mBuildRelation->sectionFeatures.clear();
        mBuildRelation->hazardFeatures.clear();
        mBuildRelation->targetFeatures.clear();


        ui->treeFeaturePool->clear();
        ui->treeRelationship->clear();
        ui->treeSectionList->clear();
        ui->treeRelationshipTarget->clear();

        ui->lineEditRvDir->clear();
        ui->lineEditRvDir->setText(mBuildRelation->riverDir);
        mBuildRelation->outputDir = mBuildRelation->riverDir + "/" + QString::fromLocal8Bit("电子数据") + "/" + QString::fromLocal8Bit("测量数据");
        ui->lineEditSelectDir->setText(mBuildRelation->outputDir);
    }
}

void BuildRelationDialog::on_btnLoadSectionHandle_clicked()
{
    // 1. 获取 shp 路径
    mBuildRelation->sectionPath =Utils::getSHPPath(mBuildRelation->riverDir,QString::fromLocal8Bit("断面平面位置L"));

    if (mBuildRelation->sectionPath.isEmpty())
        return;

    // 2. Controller 加载外部指定图层
    QgsVectorLayer* layer = mBuildRelation->loadShpLayer(mBuildRelation->sectionPath);

    if (!layer)
        return;
 


    // 3. 设置到 Canvas
    
    mBuildRelation->layers << layer;
    mMapCanvas->setLayers(mBuildRelation->layers);//只显示这一个图层

    // 4. 缩放至图层范围
    mMapCanvas->setExtent(layer->extent());
    mMapCanvas->refresh();

    // 5. 解析断面要素
    mBuildRelation->parseSectionFeatures(layer);


    // 6. 填充 TreeWidget
    if (!isLoadSection)//没有加载再加载
    {


        //ui->treeSectionList->clear();//清空之前的所有断面节点
        ui->treeSectionList->setColumnCount(1);//设置 TreeWidget 只有 1 列
        ui->treeSectionList->setHeaderLabel(QString::fromLocal8Bit("断面列表") + "[" + QString::number(mBuildRelation->sectionFeatures.size()) + "]");

        //遍历断面业务要素
        for (auto it = mBuildRelation->sectionFeatures.begin(); it != mBuildRelation->sectionFeatures.end(); ++it)
        {
            QString featureId = it.key();
            //创建一个树节点
            QTreeWidgetItem* item = new QTreeWidgetItem(ui->treeSectionList);

            item->setText(0, it.value().attributes.value("PID").toString());
            item->setCheckState(0, Qt::Unchecked);//给这一列加一个复选框
            item->setFlags(item->flags() & ~Qt::ItemIsUserCheckable);//移除用户可勾选能力
            // 存 featureId
            item->setData(0, Qt::UserRole, it.key());
            mBuildRelation->mTreeSectionItemMap.insert(featureId, item);//添加进列表
        }

        emit setSectionLabelChange(mBuildRelation->getRelationSectionNum(), mBuildRelation->sectionFeatures.size());
        //加载了就True
        isLoadSection = true;
    }
    
}

void BuildRelationDialog::on_btnLoadTargetHandel_clicked()
{
    mBuildRelation->targetPath = Utils::getSHPPath(mBuildRelation->riverDir, QString::fromLocal8Bit("防治对象分布"));
    if(mBuildRelation->targetPath.isEmpty())
    {
        return;
	}
    //加载
	QgsVectorLayer* layer = mBuildRelation->loadShpLayer(mBuildRelation->targetPath);
    if (!layer)
    {
        return;
    }
	//设置到画布
    mBuildRelation->layers << layer;
	mMapCanvas->setLayers(mBuildRelation->layers);
    mMapCanvas->setExtent(layer->extent());
	mMapCanvas->refresh();

    //解析断面要素
	mBuildRelation->parseTargetFeatures(layer);
    
    //设置tree
    if (!isLoadTarget)
    {
		ui->treeFeaturePool->setColumnCount(1);
        ui->treeFeaturePool->setHeaderHidden(true);
        ui->treeFeaturePool->setRootIsDecorated(true);
        ui->treeFeaturePool->setUniformRowHeights(true);

		QTreeWidgetItem* rootItem = new QTreeWidgetItem(ui->treeFeaturePool);
        rootItem->setText(0, QString::fromLocal8Bit("防治对象列表") + "[" + QString::number(mBuildRelation->targetFeatures.size()) + "]");
        QFont rootFont = ui->treeFeaturePool->font();
        rootFont.setBold(true);
        rootItem->setFont(0, rootFont);
        rootItem->setExpanded(true);
        rootItem->setFlags(rootItem->flags() & ~Qt::ItemIsSelectable);
		
        for(auto it = mBuildRelation->targetFeatures.begin(); it != mBuildRelation->targetFeatures.end(); ++it)
        {
            QString featuredId = it.key();
            QTreeWidgetItem* item = new QTreeWidgetItem(rootItem);

            item->setText(0, it.value().attributes.value(QString::fromLocal8Bit("代码")).toString());
            item->setCheckState(0, Qt::Unchecked);//给这一列加一个复选框
            item->setFlags(item->flags() & ~Qt::ItemIsUserCheckable);//移除用户可勾选能力
            // 存 featureId
            item->setData(0, Qt::UserRole, it.key());
            item->setData(0, Qt::UserRole + 1, FeatureType::TARGET);//标识
            mBuildRelation->mTreeTargetItemMap.insert(featuredId, item);
		}
        emit setTargetLabelChange(mBuildRelation->getRelationTargetNum(), mBuildRelation->targetFeatures.size());


        isLoadTarget = true;
    }
    

}

void BuildRelationDialog::on_btnLoadHazardHandel_clicked()
{
    mBuildRelation->hazardPath = Utils::getSHPPath(mBuildRelation->riverDir, QString::fromLocal8Bit("隐患要素分布P"));
    if (mBuildRelation->hazardPath.isEmpty())
    {
        return;
    }

    //加载
    QgsVectorLayer* layer = mBuildRelation->loadShpLayer(mBuildRelation->hazardPath);
    if (!layer)
    {
        return;
    }

    //设置到画布
    
    mBuildRelation->layers << layer;
    mMapCanvas->setLayers(mBuildRelation->layers);

    mMapCanvas->setExtent(layer->extent());
    mMapCanvas->refresh();


    //解析断面要素
    mBuildRelation->parseHazardFeatures(layer);


    if (!isLoaHazard)
    {
        //设置tree
        //ui->treeFeaturePool->clear();
        ui->treeFeaturePool->setColumnCount(1);
        ui->treeFeaturePool->setHeaderHidden(true);
        ui->treeFeaturePool->setRootIsDecorated(true);
        ui->treeFeaturePool->setUniformRowHeights(true);

        //根节点
        QTreeWidgetItem* rootItem = new QTreeWidgetItem(ui->treeFeaturePool);
        rootItem->setText(0, QString::fromLocal8Bit("隐患要素列表") + "[" + QString::number(mBuildRelation->hazardFeatures.size()) + "]");
        //ui->treeFeaturePool->setHeaderLabel(QString::fromLocal8Bit("隐患要素列表") + "[" + QString::number(mBuildRelation->hazardFeatures.size()) + "]");
        QFont rootFont = ui->treeFeaturePool->font();
        rootFont.setBold(true);
        rootItem->setFont(0, rootFont);
        rootItem->setExpanded(true);
        rootItem->setFlags(rootItem->flags() & ~Qt::ItemIsSelectable);


        for (auto it = mBuildRelation->hazardFeatures.begin(); it != mBuildRelation->hazardFeatures.end(); ++it)
        {
            QString featuredId = it.key();
            QTreeWidgetItem* item = new QTreeWidgetItem(rootItem);
            item->setText(0, it.value().attributes.value(QString::fromLocal8Bit("编号")).toString());
            item->setCheckState(0, Qt::Unchecked);//给这一列加一个复选框
            item->setFlags(item->flags() & ~Qt::ItemIsUserCheckable);//移除用户可勾选能力
            // 存 featureId
            item->setData(0, Qt::UserRole, it.key());
            item->setData(0, Qt::UserRole + 1, FeatureType::HAZARD);

            mBuildRelation->mTreeHazardItemMap.insert(featuredId, item);
        }
        //ui->treeFeaturePool->expandItem(rootItem);
        emit setHazardLabelChange(mBuildRelation->getRelationHazardNum(), mBuildRelation->hazardFeatures.size());

        isLoaHazard = true;

    }
}

void BuildRelationDialog::on_btnStartBuildHandel_clicked()
{
    if (ui->comboBox_chooseClass->currentIndex() == 1)//隐患要素
    {
        isTarget = false;
        if (!mHazardDialog)
        {
            mHazardDialog = new HazardDialog(this->mIface, this);
            mHazardDialog->setAttribute(Qt::WA_DeleteOnClose);

            connect(mHazardDialog, &QObject::destroyed, this, [this]()
                {
                    mHazardDialog = nullptr;
                });

            //设置表头
            mHazardDialog->setTableHead();
        }
        mHazardDialog->show();
        mHazardDialog->raise();
        mHazardDialog->activateWindow();

        //进行关联的相关代码
        
        //显示隐患要素数据与断面数据
        // 初始刷新
        if (mBuildRelation->hazardFeatures.contains(mBuildRelation->seclectHazardId))
        {
            mHazardDialog->refreshHazardTable(
                mBuildRelation->hazardFeatures[mBuildRelation->seclectHazardId]);
        }

        //点击添加按钮选择断面要素
		mMapCanvas->setMapTool(mSelectSectionTool);//设置当前地图工具为选择断面工具
        mHazardDialog->setBuildCon(mBuildRelation);//给赋值buildRelation
        
		
        // 将关联结果添加到右侧的connect
            connect(mHazardDialog, &HazardDialog::addRelationListToTreeRight, this, &BuildRelationDialog::on_addHazardRelationToTreeRight);
           
		
    }
    else if(ui->comboBox_chooseClass->currentIndex() == 0)//防治对象
    {
        isTarget = true;
        if (!mTargetDialog)
        {
            mTargetDialog = new TargetDialog(this->mIface, this);
			mTargetDialog->setAttribute(Qt::WA_DeleteOnClose);
            mTargetDialog->targetWithSection = 0;
            mTargetDialog->isFirstAdd = false;
            connect(mTargetDialog, &QObject::destroyed, this, [this]()
            {
                mTargetDialog = nullptr;
				});

            //设置表头
            mTargetDialog->setTableHead();
       }
		mTargetDialog->show();
		mTargetDialog->raise();
		mTargetDialog->activateWindow();


       // 进行关联的相关代码
            // 初始刷新
            if (mBuildRelation->targetFeatures.contains(mBuildRelation->selecctTargetId))
            {
                mTargetDialog->refreshTargetTable(
                    mBuildRelation->targetFeatures[mBuildRelation->selecctTargetId]);
            }

        //点击添加按钮选择断面要素
        mMapCanvas->setMapTool(mSelectSectionTool);//设置当前地图工具为选择断面工具
        mTargetDialog->setBuildCon(mBuildRelation);//给赋值buildRelation


        // 将关联结果添加到右侧的connect
        connect(mTargetDialog, &TargetDialog::addRelationListToTreeRight, this, &BuildRelationDialog::on_addTargetRelationToTreeRight);

	}


}


void BuildRelationDialog::on_btnClearAll_clicked()
{
    //点击右侧tree内的项目即可移除，复选框也要变化
    if (ui->comboBox_chooseClass->currentIndex()==1)//隐患要素
    {
        if (mBuildRelation->sectionHazardWithSectionId.isEmpty())//没选中
            return;

        QString clearSectinId;
        QString clearHazardId;
        for (int i = 0; i < mBuildRelation->hazardWithSectionTableList.size(); i++)
        {
            if (mBuildRelation->hazardWithSectionTableList[i].hazardId == mBuildRelation->sectionHazardWithSectionId)
            {
                clearSectinId = mBuildRelation->hazardWithSectionTableList[i].sectionPid;
                clearHazardId = mBuildRelation->hazardWithSectionTableList[i].hazardId;


                mBuildRelation->hazardWithSectionTableList.removeAt(i);
                on_addHazardRelationToTreeRight();//重新加载
                
                break;
            }
        }
        //取消复选框
        for (auto key : mBuildRelation->sectionFeatures.keys())
        {
            QString fid = mBuildRelation->sectionFeatures[key].attributes.value(QString::fromLocal8Bit("PID")).toString();
            if (fid == clearSectinId)
            {
                mBuildRelation->setTreeSectionChecked(key, false);
                mBuildRelation->sectionFeatures[key].isRelated = false;
                //底部变化
                emit  setSectionLabelChange(mBuildRelation->getRelationSectionNum(), mBuildRelation->sectionFeatures.size());
               
                break;
            }
        }

        for (auto key1 : mBuildRelation->hazardFeatures.keys())
        {
            QString fid = mBuildRelation->hazardFeatures[key1].attributes.value(QString::fromLocal8Bit("编号")).toString();
            if (fid == clearHazardId)
            {
                mBuildRelation->setTreeHazardChecked(key1, false);
                mBuildRelation->hazardFeatures[key1].isRelated = false;
                emit  setHazardLabelChange(mBuildRelation->getRelationHazardNum(), mBuildRelation->hazardFeatures.size());
                break;
            }
        }
      
        
            
    }
    else if (ui->comboBox_chooseClass->currentIndex() == 0) 
    {
        if (mBuildRelation->sectionTargetWithSectionId.isEmpty())//没选中
            return;

        QList<QString> clearSectinIdList;
        QString clearTargetId;
        for (auto key : mBuildRelation->targetWithSectionTableList.keys())
        {
            if (mBuildRelation->targetWithSectionTableList[key].targetId == mBuildRelation->sectionTargetWithSectionId)
            {
                clearSectinIdList = mBuildRelation->targetWithSectionTableList[key].sectionPids;
                clearTargetId = mBuildRelation->targetWithSectionTableList[key].targetId;


                mBuildRelation->targetWithSectionTableList.remove(key);
				on_addTargetRelationToTreeRight();//重新加载
                break;
            }

			
        }
        
        //取消复选框
        for (auto key : mBuildRelation->sectionFeatures.keys())
        {
            QString fid = mBuildRelation->sectionFeatures[key].attributes.value(QString::fromLocal8Bit("PID")).toString();
            for (int i = 0; i < clearSectinIdList.size(); i++)
            {
                if (fid == clearSectinIdList[i])
                {
                    mBuildRelation->setTreeSectionChecked(key, false);
                    mBuildRelation->sectionFeatures[key].isRelated = false;
                    //底部变化
                    emit  setSectionLabelChange(mBuildRelation->getRelationSectionNum(), mBuildRelation->sectionFeatures.size());

                    break;
                }
            }
            
        }

        for (auto key1 : mBuildRelation->targetFeatures.keys())
        {
            QString fid = mBuildRelation->targetFeatures[key1].attributes.value(QString::fromLocal8Bit("代码")).toString();
            if (fid == clearTargetId)
            {
                mBuildRelation->setTreeTargetChecked(key1, false);
                mBuildRelation->targetFeatures[key1].isRelated = false;
                emit  setTargetLabelChange(mBuildRelation->getRelationTargetNum(), mBuildRelation->targetFeatures.size());
                break;
            }
        }
    }
   
   


}

void BuildRelationDialog::on_btnSelectEditOutputDir_clicked()
{
    mBuildRelation->outputDir = QFileDialog::getExistingDirectory(this, tr("select output dir"), 
        mBuildRelation->riverDir, QFileDialog::ShowDirsOnly | QFileDialog::DontResolveSymlinks);
    if (!mBuildRelation->outputDir.isEmpty())
    {
        ui->lineEditSelectDir->clear();
		ui->lineEditSelectDir->setText(mBuildRelation->outputDir);
    }
}


void BuildRelationDialog::on_addHazardRelationToTreeRight()
{
    // ===============================
    // 1. TreeWidget 基本初始化
    // ===============================
    QTreeWidget* tree = ui->treeRelationship;
    tree->clear();
    tree->setColumnCount(2);

    // 使用“树内表头”，隐藏系统 Header
    tree->setHeaderHidden(true);

    tree->setAlternatingRowColors(true);
    tree->setRootIsDecorated(true);
    tree->setSelectionMode(QAbstractItemView::SingleSelection);
    tree->setUniformRowHeights(true);   // 性能优化（数据多时很有用）

    int num = mBuildRelation->hazardWithSectionTableList.size();

    // ===============================
    // 2. 顶级节点（目录）
    // ===============================
    auto* rootItem = new QTreeWidgetItem(tree);
    rootItem->setText(0, QStringLiteral("隐患要素—断面关联关系") + "[" + QString::number(num) + "]");
    rootItem->setFirstColumnSpanned(true);
    rootItem->setExpanded(true);

    // 目录节点不可选（避免误操作）
    rootItem->setFlags(rootItem->flags() & ~Qt::ItemIsSelectable);


    // ===============================
    // 3. 第二级：树内“表头行”
    // ===============================
    auto* headerItem = new QTreeWidgetItem(rootItem);
    headerItem->setText(0, QStringLiteral("隐患要素ID"));
    headerItem->setText(1, QStringLiteral("断面ID"));

    QFont headerFont = tree->font();
    headerFont.setBold(true);

    for (int col = 0; col < tree->columnCount(); ++col)
    {
        headerItem->setFont(col, headerFont);
        headerItem->setTextAlignment(col, Qt::AlignCenter);
    }

    // 表头行不可选
    headerItem->setFlags(headerItem->flags() & ~Qt::ItemIsSelectable);


    // ===============================
    // 4. 数据行
    // ===============================
    for (const auto& rel : mBuildRelation->hazardWithSectionTableList)
    {
        auto* item = new QTreeWidgetItem(rootItem);

        item->setText(0, rel.hazardId);
        item->setText(1, rel.sectionPid);

        item->setTextAlignment(0, Qt::AlignCenter);
        item->setTextAlignment(1, Qt::AlignCenter);

        // 存业务数据（后续联动 / 高亮 / 右键菜单用）
        item->setData(0, Qt::UserRole, rel.hazardId);
        item->setData(1, Qt::UserRole, rel.sectionPid);
    }


    // ===============================
    // 5. 初始展开 & 列宽优化
    // ===============================
    tree->expandItem(rootItem);

    // 让列宽适配内容（树内表头 + 数据）
    for (int col = 0; col < tree->columnCount(); ++col)
    {
        tree->resizeColumnToContents(col);
    }

    //底部变化
    emit  setSectionLabelChange(mBuildRelation->getRelationSectionNum(), mBuildRelation->sectionFeatures.size());
    emit  setHazardLabelChange(mBuildRelation->getRelationHazardNum(), mBuildRelation->hazardFeatures.size());
}

void BuildRelationDialog::on_addTargetRelationToTreeRight()
{
    // ===============================
    // 1. TreeWidget 初始化
    // ===============================
    QTreeWidget* tree = ui->treeRelationshipTarget;
    tree->clear();
    tree->setColumnCount(1);                 // 树结构只需要 1 列
    tree->setHeaderHidden(true);
    tree->setAlternatingRowColors(true);
    tree->setRootIsDecorated(true);
    tree->setSelectionMode(QAbstractItemView::SingleSelection);
    tree->setUniformRowHeights(true);

    int num = mBuildRelation->targetWithSectionTableList.size();

    // ===============================
    // 2. 一级节点：总目录
    // ===============================
    auto* rootItem = new QTreeWidgetItem(tree);
    rootItem->setText(
        0,
        QStringLiteral("防治对象—断面关联关系") + "[" + QString::number(num) + "]"
    );
    rootItem->setExpanded(true);
    rootItem->setFlags(rootItem->flags() & ~Qt::ItemIsSelectable);

    QFont rootFont = tree->font();
    rootFont.setBold(true);
    rootItem->setFont(0, rootFont);

    // ===============================
    // 3. 二级 & 三级节点
    // ===============================
    for (const auto& rel : mBuildRelation->targetWithSectionTableList)
    {
        // ---------- 二级：防治对象 ----------
        auto* targetItem = new QTreeWidgetItem(rootItem);
        targetItem->setText(0, QStringLiteral("防治对象ID：") + rel.targetId + "[" + QString::number(rel.sectionPids.size()) + "]");
        targetItem->setExpanded(true);

        targetItem->setData(0, Qt::UserRole, rel.targetId);   // 绑定 targetId

        // ---------- 三级：断面 ----------
        for (const QString& sectionPid : rel.sectionPids)
        {
            auto* sectionItem = new QTreeWidgetItem(targetItem);
            sectionItem->setText(0, QStringLiteral("断面ID：") + sectionPid);

            // 绑定 sectionPid（后续高亮 / 联动用）
            sectionItem->setData(0, Qt::UserRole, sectionPid);
        }
    }

    // ===============================
    // 4. 展开 & 列宽
    // ===============================
    tree->expandItem(rootItem);
    tree->resizeColumnToContents(0);

    // ===============================
    // 5. 底部统计更新
    // ===============================
    emit setSectionLabelChange(
        mBuildRelation->getRelationSectionNum(),
        mBuildRelation->sectionFeatures.size()
    );

    emit setTargetLabelChange(
        mBuildRelation->getRelationTargetNum(),
        mBuildRelation->targetFeatures.size()
    );
}


void BuildRelationDialog::on_relatinItemClicked(QTreeWidgetItem* item, int column)
{
    Q_UNUSED(column);
    if (!item)
        return;
    //父节点
    QTreeWidgetItem *parent = item->parent();
    if (!parent)
        return;

    //树内表头
    if (!item->data(0, Qt::UserRole).isValid())
        return;


    //获取数据
    mBuildRelation->sectionHazardWithSectionId = item->data(0, Qt::UserRole).toString();
    QString relationSectionId = item->data(1, Qt::UserRole).toString();
    
    mBuildRelation->cancerAllHighlight(TARGET);
    for (auto key : mBuildRelation->sectionFeatures.keys())
    {
        if (relationSectionId == mBuildRelation->sectionFeatures[key].attributes.value("PID"))
        {
            mBuildRelation->cancerAllHighlight(SECTION);
            mBuildRelation->highlightSection(key);
        }

    }
    for (auto key : mBuildRelation->hazardFeatures.keys())
    {
        if (mBuildRelation->sectionHazardWithSectionId == mBuildRelation->hazardFeatures[key].attributes.value(QString::fromLocal8Bit("编号")))
        {

            mBuildRelation->cancerAllHighlight(HAZARD);//全部取消高亮
            mBuildRelation->highlightHazard(key);

        }
       
    }

    
    

}

void BuildRelationDialog::on_relatinCurrentItemChanged(
    QTreeWidgetItem* current,
    QTreeWidgetItem* previous)
{
    Q_UNUSED(previous);

    // 1️没有当前项，直接返回
    if (!current)
        return;

    // 2️必须有父节点（排除 root）
    if (!current->parent())
        return;

    // 3️排除树内表头（没有 UserRole 业务数据）
    if (!current->data(0, Qt::UserRole).isValid())
        return;

    // ===== 4️获取业务数据 =====
    QString hazardId = current->data(0, Qt::UserRole).toString();
    QString sectionId = current->data(1, Qt::UserRole).toString();

    // 保存当前选中的隐患 ID
    mBuildRelation->sectionHazardWithSectionId = hazardId;

    // ===== 5️高亮断面 =====
    mBuildRelation->cancerAllHighlight(TARGET);
    mBuildRelation->cancerAllHighlight(SECTION);

    for (auto key : mBuildRelation->sectionFeatures.keys())
    {
        if (sectionId ==
            mBuildRelation->sectionFeatures[key]
            .attributes.value("PID"))
        {
            mBuildRelation->highlightSection(key);
            break;
        }
    }

    // ===== 6️高亮隐患 =====
    
    mBuildRelation->cancerAllHighlight(HAZARD);

    for (auto key : mBuildRelation->hazardFeatures.keys())
    {
        if (hazardId ==
            mBuildRelation->hazardFeatures[key]
            .attributes.value(QString::fromLocal8Bit("编号")))
        {
            mBuildRelation->highlightHazard(key);
            break;
        }
    }
}


void BuildRelationDialog::on_relatinTargetCurrentItemChanged(QTreeWidgetItem* current, QTreeWidgetItem* previous)
{
    if (!current)
        return;

    // ===== 计算层级 =====
    int level = 0;
    QTreeWidgetItem* p = current->parent();
    while (p)
    {
        level++;
        p = p->parent();
    }

    // ===== 根据层级处理 =====
   
    if (level == 1)
    {
        // 防治对象
        mBuildRelation->sectionTargetWithSectionId = current->data(0, Qt::UserRole).toString();
        qDebug() << "Target selected:" << mBuildRelation->sectionTargetWithSectionId;

        // 高亮该对象的断面

        // 高亮防治对象
        for (auto key : mBuildRelation->targetFeatures.keys())
        {
            if (mBuildRelation->sectionTargetWithSectionId == mBuildRelation->targetFeatures[key].attributes.value(QString::fromLocal8Bit("代码")))
            {
                mBuildRelation->cancerAllHighlight(SECTION);//全部取消高亮
                mBuildRelation->cancerAllHighlight(HAZARD);
                mBuildRelation->cancerAllHighlight(TARGET);
                mBuildRelation->hightlightTarget(key);
            }

        }

        
    }
    else if (level == 2)
    {
        // 断面
        QString sectionPid = current->data(0, Qt::UserRole).toString();
        qDebug() << "Section selected:" << sectionPid;
        mBuildRelation->sectionTargetWithSectionId = current->parent()-> data(0, Qt::UserRole).toString();  // 上一级（防治对象）
        qDebug() << "Target selected:" << mBuildRelation->sectionTargetWithSectionId;
       
       
         // 高亮该断面
        for (auto key : mBuildRelation->sectionFeatures.keys())
        {
            if (sectionPid == mBuildRelation->sectionFeatures[key].attributes.value(QString::fromLocal8Bit("PID")))
            {

                mBuildRelation->cancerAllHighlight(SECTION);//全部取消高亮
                mBuildRelation->cancerAllHighlight(HAZARD);
                mBuildRelation->highlightSection(key);

            }

        }
        // 高亮上级防治对象
        for (auto key : mBuildRelation->targetFeatures.keys())
        {
            if (mBuildRelation->sectionTargetWithSectionId == mBuildRelation->targetFeatures[key].attributes.value(QString::fromLocal8Bit("代码")))
            {
                mBuildRelation->cancerAllHighlight(TARGET);
                mBuildRelation->cancerAllHighlight(HAZARD);
                mBuildRelation->hightlightTarget(key);
            }

        }
    }
}

void BuildRelationDialog::on_relatinTargetItemClicked(QTreeWidgetItem* item, int column)
{
    if (!item)
        return;
    on_relatinTargetCurrentItemChanged(item, nullptr);
}

void BuildRelationDialog::on_loadOutHazardData_clicked()
{
    mBuildRelation->hazardPath = QFileDialog::getOpenFileName(
        this,
        tr("Select Shapefile Data"),
        mBuildRelation->riverDir,
        tr("Shapefile (*.shp)")
    );


   
   if (mBuildRelation->hazardPath.isEmpty())
   {
	   QMessageBox::warning(this, QString::fromLocal8Bit("警告"), QString::fromLocal8Bit("请选择正确的shp数据"));
       return;
   }

   //加载
   QgsVectorLayer* layer = mBuildRelation->loadShpLayer(mBuildRelation->hazardPath);
   if (!layer)
   {
       return;
   }

   //设置到画布

   mBuildRelation->layers << layer;
   mMapCanvas->setLayers(mBuildRelation->layers);

   mMapCanvas->setExtent(layer->extent());
   mMapCanvas->refresh();


   //解析断面要素
   mBuildRelation->parseHazardFeatures(layer);


   if (!isLoaHazard)
   {
       //设置tree
       //ui->treeFeaturePool->clear();
       ui->treeFeaturePool->setColumnCount(1);
       ui->treeFeaturePool->setHeaderHidden(true);
       ui->treeFeaturePool->setRootIsDecorated(true);
       ui->treeFeaturePool->setUniformRowHeights(true);

       //根节点
       QTreeWidgetItem* rootItem = new QTreeWidgetItem(ui->treeFeaturePool);
       rootItem->setText(0, QString::fromLocal8Bit("隐患要素列表") + "[" + QString::number(mBuildRelation->hazardFeatures.size()) + "]");
       //ui->treeFeaturePool->setHeaderLabel(QString::fromLocal8Bit("隐患要素列表") + "[" + QString::number(mBuildRelation->hazardFeatures.size()) + "]");
       QFont rootFont = ui->treeFeaturePool->font();
       rootFont.setBold(true);
       rootItem->setFont(0, rootFont);
       rootItem->setExpanded(true);
       rootItem->setFlags(rootItem->flags() & ~Qt::ItemIsSelectable);


       for (auto it = mBuildRelation->hazardFeatures.begin(); it != mBuildRelation->hazardFeatures.end(); ++it)
       {
           QString featuredId = it.key();
           QTreeWidgetItem* item = new QTreeWidgetItem(rootItem);
           item->setText(0, it.value().attributes.value(QString::fromLocal8Bit("编号")).toString());
           item->setCheckState(0, Qt::Unchecked);//给这一列加一个复选框
           item->setFlags(item->flags() & ~Qt::ItemIsUserCheckable);//移除用户可勾选能力
           // 存 featureId
           item->setData(0, Qt::UserRole, it.key());
           item->setData(0, Qt::UserRole + 1, FeatureType::HAZARD);

           mBuildRelation->mTreeHazardItemMap.insert(featuredId, item);
       }
       //ui->treeFeaturePool->expandItem(rootItem);
       emit setHazardLabelChange(mBuildRelation->getRelationHazardNum(), mBuildRelation->hazardFeatures.size());

       isLoaHazard = true;

   }
}

void BuildRelationDialog::on_loadOutTargetData_clicked()
{
    mBuildRelation->targetPath = QFileDialog::getOpenFileName(
        this,
        tr("Select Shapefile Data"),
        mBuildRelation->riverDir,
        tr("Shapefile (*.shp)")
    );
   

    if (mBuildRelation->targetPath.isEmpty())
    {
        QMessageBox::warning(this, QString::fromLocal8Bit("警告"), QString::fromLocal8Bit("请选择正确的shp数据"));
        return;
    }

    //加载
    QgsVectorLayer* layer = mBuildRelation->loadShpLayer(mBuildRelation->targetPath);
    if (!layer)
    {
        return;
    }
    //设置到画布
    mBuildRelation->layers << layer;
    mMapCanvas->setLayers(mBuildRelation->layers);
    mMapCanvas->setExtent(layer->extent());
    mMapCanvas->refresh();

    //解析断面要素
    mBuildRelation->parseTargetFeatures(layer);

    //设置tree
    if (!isLoadTarget)
    {
        ui->treeFeaturePool->setColumnCount(1);
        ui->treeFeaturePool->setHeaderHidden(true);
        ui->treeFeaturePool->setRootIsDecorated(true);
        ui->treeFeaturePool->setUniformRowHeights(true);

        QTreeWidgetItem* rootItem = new QTreeWidgetItem(ui->treeFeaturePool);
        rootItem->setText(0, QString::fromLocal8Bit("防治对象列表") + "[" + QString::number(mBuildRelation->targetFeatures.size()) + "]");
        QFont rootFont = ui->treeFeaturePool->font();
        rootFont.setBold(true);
        rootItem->setFont(0, rootFont);
        rootItem->setExpanded(true);
        rootItem->setFlags(rootItem->flags() & ~Qt::ItemIsSelectable);

        for (auto it = mBuildRelation->targetFeatures.begin(); it != mBuildRelation->targetFeatures.end(); ++it)
        {
            QString featuredId = it.key();
            QTreeWidgetItem* item = new QTreeWidgetItem(rootItem);

            item->setText(0, it.value().attributes.value(QString::fromLocal8Bit("代码")).toString());
            item->setCheckState(0, Qt::Unchecked);//给这一列加一个复选框
            item->setFlags(item->flags() & ~Qt::ItemIsUserCheckable);//移除用户可勾选能力
            // 存 featureId
            item->setData(0, Qt::UserRole, it.key());
            item->setData(0, Qt::UserRole + 1, FeatureType::TARGET);//标识
            mBuildRelation->mTreeTargetItemMap.insert(featuredId, item);
        }
        emit setTargetLabelChange(mBuildRelation->getRelationTargetNum(), mBuildRelation->targetFeatures.size());


        isLoadTarget = true;
    }
}


void BuildRelationDialog::on_btnExoortRelatin_clicked()
{

    Document exportXlsx;
    //设置格式
    Format headerFormat;
    headerFormat.setFontBold(true);
    headerFormat.setHorizontalAlignment(Format::AlignHCenter);
    headerFormat.setVerticalAlignment(Format::AlignVCenter);
    headerFormat.setBorderStyle(Format::BorderThin);

    Format cellFormat;
    cellFormat.setBorderStyle(Format::BorderThin);

    if (ui->comboBox_chooseClass->currentIndex()==1)//隐患要素
    {
      
        //第一行 1-2
		exportXlsx.mergeCells(CellRange(1, 1, 1, 2));
        exportXlsx.write(1, 1, QString::fromLocal8Bit("隐患要素"), headerFormat);

        //3-4
		exportXlsx.mergeCells(CellRange(1, 3, 1, 4));
		exportXlsx.write(1, 3, QString::fromLocal8Bit("断面"), headerFormat);

        exportXlsx.setColumnWidth(1, 4, 30);

		//d第二行
		exportXlsx.write(2, 1, QString::fromLocal8Bit("隐患要素ID"), headerFormat);
		exportXlsx.write(2, 2, QString::fromLocal8Bit("隐患要素名称"), headerFormat);
		exportXlsx.write(2, 3, QString::fromLocal8Bit("断面ID"), headerFormat);
        exportXlsx.write(2, 4, QString::fromLocal8Bit("断面名称"), headerFormat);
		//写入数据
        for (int i = 0; i < mBuildRelation->hazardWithSectionTableList.size(); i++)
        {
			exportXlsx.write(i + 3, 1, mBuildRelation->hazardWithSectionTableList[i].hazardId, cellFormat);
			exportXlsx.write(i + 3, 2, mBuildRelation->hazardWithSectionTableList[i].hazardName, cellFormat);
			exportXlsx.write(i + 3, 3, mBuildRelation->hazardWithSectionTableList[i].sectionPid, cellFormat);
			exportXlsx.write(i + 3, 4, mBuildRelation->hazardWithSectionTableList[i].sectionName, cellFormat);
        }

		QString outputPath = mBuildRelation->outputDir + "/" + QString::fromLocal8Bit("隐患要素-断面关联表") + ".xlsx";
        if (exportXlsx.saveAs(outputPath))
        {
			QMessageBox::information(this, QString::fromLocal8Bit("提示"), QString::fromLocal8Bit("隐患要素-断面关联表导出成功！\n路径：") + outputPath);
        }
        else
        {
			QMessageBox::warning(this, QString::fromLocal8Bit("错误"), QString::fromLocal8Bit("隐患要素-断面关联表导出失败！"));
        }

    }
    else if (ui->comboBox_chooseClass->currentIndex() == 0)
    {

        //第一行 1-2
        exportXlsx.mergeCells(CellRange(1, 1, 1, 2));
        exportXlsx.write(1, 1, QString::fromLocal8Bit("防治对象"), headerFormat);

        //3-4
        exportXlsx.mergeCells(CellRange(1, 3, 1, 4));
        exportXlsx.write(1, 3, QString::fromLocal8Bit("断面"), headerFormat);

        exportXlsx.setColumnWidth(1, 4, 30);

        //d第二行
        exportXlsx.write(2, 1, QString::fromLocal8Bit("防治对象ID"), headerFormat);
        exportXlsx.write(2, 2, QString::fromLocal8Bit("防治对象名称"), headerFormat);
        exportXlsx.write(2, 3, QString::fromLocal8Bit("断面ID"), headerFormat);
        exportXlsx.write(2, 4, QString::fromLocal8Bit("断面名称"), headerFormat);
        //写入数据
		int currentRow = 3;
        for (auto key : mBuildRelation->targetWithSectionTableList.keys())
        {
			int numSections = mBuildRelation->targetWithSectionTableList[key].sectionPids.size();
            
            for (int i = 0; i < numSections; i++)
            {
                exportXlsx.write(currentRow + i, 1, "", cellFormat);
				exportXlsx.write(currentRow + i, 2, "", cellFormat);
				exportXlsx.write(currentRow + i, 3, mBuildRelation->targetWithSectionTableList[key].sectionPids[i], cellFormat);
				exportXlsx.write(currentRow + i, 4, mBuildRelation->targetWithSectionTableList[key].sectionNames[i], cellFormat);
            }
            exportXlsx.mergeCells(CellRange(currentRow, 1, currentRow + numSections - 1, 1));
            exportXlsx.mergeCells(CellRange(currentRow, 2, currentRow + numSections - 1, 2));
            exportXlsx.write(currentRow, 1, mBuildRelation->targetWithSectionTableList[key].targetId, cellFormat);
            exportXlsx.write(currentRow, 2, mBuildRelation->targetWithSectionTableList[key].targetName, cellFormat);
			currentRow += numSections;
        }
       

        QString outputPath = mBuildRelation->outputDir + "/" + QString::fromLocal8Bit("防治对象-断面关联表") + ".xlsx";
        if (exportXlsx.saveAs(outputPath))
        {
            QMessageBox::information(this, QString::fromLocal8Bit("提示"), QString::fromLocal8Bit("防治对象-断面关联表导出成功！\n路径：") + outputPath);
        }
        else
        {
            QMessageBox::warning(this, QString::fromLocal8Bit("错误"), QString::fromLocal8Bit("防治对象-断面关联表导出失败！"));
        }
    }
}

void BuildRelationDialog::on_btnStartRunRelationsHandle_clicked()
{
   
    if(ui->comboBox_chooseClass->currentIndex()==1)//隐患要素
    {
		QDir outputDir(mBuildRelation->outputDir);
        //获取目录列表
		QList<QString>dirList = outputDir.entryList(QDir::Dirs|QDir::NoDotAndDotDot);
		dirList.removeAll(QString::fromLocal8Bit("防治对象"));


        //----------
         //获取照片
        QList<QString> textPicList;
        QList<QString> picPathList = DataClassify::getFilePathForFilter(mBuildRelation->riverDir, QStringList() << "*.jpg", textPicList);

         //----------


        for (int i = 0; i < dirList.size(); i++)
        {
			QString currentDirPath = mBuildRelation->outputDir + "/" + dirList[i];
            //处理成图表
            QList<QString> text1;
            text1.append(QString::fromLocal8Bit("表"));
            QList<QString> tableList = DataClassify::getFilePathForFilter(currentDirPath, QStringList() << "*.xlsx" << "*.xls", text1);//所有表
            QString chengtuTablePath = currentDirPath + "/" + QString::fromLocal8Bit("断面成图");
            QString guiFanPath = currentDirPath + "/" + QString::fromLocal8Bit("测量表");

            QDir chengtuDir;
			chengtuDir.mkpath(chengtuTablePath);//创建目录

			QDir guiFanDir;
			guiFanDir.mkpath(guiFanPath);//创建目录

           

         

            //开始处理
            for (int j = 0; j < mBuildRelation->hazardWithSectionTableList.size(); j++)
            {
                for (int k = 0; k < tableList.size(); k++)
                {
                    if (tableList[k].split("/").last().split("-").first() == mBuildRelation->hazardWithSectionTableList[j].sectionPid)//匹配到
                    {
                        //处理表格
                        if (tableList[k].split("/").last().contains(QString::fromLocal8Bit("规范表")))
                        {
							QString newGuifanDir = guiFanPath + "/" + mBuildRelation->hazardWithSectionTableList[j].hazardId + 
                                "_"+mBuildRelation->hazardWithSectionTableList[j].hazardName;
							QDir newDir;
                            newDir.mkpath(newGuifanDir);//创建目录
                            QString newPath = newGuifanDir + "/" +QString::fromLocal8Bit("沟道横断面成果表_") + mBuildRelation->hazardWithSectionTableList[j].sectionPid + ".xlsx";
                            //复制
							QFile::copy(tableList[k], newPath);
                        }
                        else if (tableList[k].split("/").last().contains(QString::fromLocal8Bit("成图表")))
                        {
                       
                            //复制
                            QString newPath = chengtuTablePath + "/" + mBuildRelation->hazardWithSectionTableList[j].hazardId + ".xlsx";
                            QFile::copy(tableList[k], newPath);
                        }
                       //处理照片
						QFileInfo fileInfo(tableList[k]);
						QString parentDir = fileInfo.absolutePath().replace(QString::fromLocal8Bit("测量数据"),QString::fromLocal8Bit("照片"));
						QString riverCode = mBuildRelation->hazardWithSectionTableList[j].hazradRVCode;
						QString types = mBuildRelation->hazardWithSectionTableList[j].hazardId.at(23);//类型
						QString sectionCodeSimple = types + mBuildRelation->hazardWithSectionTableList[j].hazardId.right(4);//断面简短序号
						QString oldSectionCode = tableList[k].split("/").last().split("-").last().split("_").first();//断面旧编码
                        
                        QList<QString> topPicList;
                        QList<QString> bottomPicList;
                        for (int l = 0; l < picPathList.size(); l++)
                        {
							QString picFileName = picPathList[l].split("/").last();
							
                            if (picFileName.contains(oldSectionCode))
                            {
                                if (picFileName.contains(QString::fromLocal8Bit("上")))
                                {
									topPicList.append(picPathList[l]);
                                }
                                if (picFileName.contains(QString::fromLocal8Bit("下")))
                                {
                                    bottomPicList.append(picPathList[l]);
                                }
                            }
                        }
                        //复制照片
                        QString newPicDir = parentDir + "/" + riverCode + "/" + mBuildRelation->hazardWithSectionTableList[j].hazardId;
                        QDir().mkpath(newPicDir);
                        if (topPicList.size() > 0)
                        {
                            for (int p = 0; p < topPicList.size(); p++)
                            {
                                QString newTopPicPath = newPicDir + "/" + sectionCodeSimple + QString::fromLocal8Bit("上0") + QString::number(p + 1) + ".jpg";
                                QFile::copy(topPicList[p], newTopPicPath);
                            }
                        }
                        if (bottomPicList.size() > 0)
                        {
                            for (int q = 0; q < bottomPicList.size(); q++)
                            {
                                QString newBottomPicPath = newPicDir + "/" + sectionCodeSimple + QString::fromLocal8Bit("下0") + QString::number(q + 1) + ".jpg";
                                QFile::copy(bottomPicList[q], newBottomPicPath);
                            }
                        }
						
                    }
                }
            }
        }

		QMessageBox::information(this, QString::fromLocal8Bit("提示"), QString::fromLocal8Bit("隐患要素关联处理完成！"));
       

	}
    else if (ui->comboBox_chooseClass->currentIndex() == 0)//防治对象
    {
        QDir outputDir(mBuildRelation->outputDir);
        //获取目录列表
        QList<QString>dirList = outputDir.entryList(QDir::Dirs | QDir::NoDotAndDotDot);
		dirList = dirList.filter(QString::fromLocal8Bit("防治对象"));//只保留防治对象目录

        for (int i = 0; i < dirList.size(); i++)
        {
            QString currentDirPath = mBuildRelation->outputDir + "/" + dirList[i];
            //处理成图表
            QList<QString> text1;
            text1.append(QString::fromLocal8Bit("表"));
            QList<QString> tableList = DataClassify::getFilePathForFilter(currentDirPath, QStringList() << "*.xlsx" << "*.xls", text1);//所有成图表
            QString chengtuTablePath = currentDirPath + "/" + QString::fromLocal8Bit("断面成图");
            QString guiFanPath = currentDirPath + "/" + QString::fromLocal8Bit("测量表");

            QDir chengtuDir;
            chengtuDir.mkpath(chengtuTablePath);//创建目录

            QDir guiFanDir;
            guiFanDir.mkpath(guiFanPath);//创建目录

            //开始处理
            for (auto key : mBuildRelation->targetWithSectionTableList.keys())
            {
                QString newGuifanDir = guiFanPath + "/" + mBuildRelation->targetWithSectionTableList[key].targetId +
                    "_" + mBuildRelation->targetWithSectionTableList[key].targetName;
                QDir newDir;
                newDir.mkpath(newGuifanDir);//创建目录


                //成图表新路径
                QString newChengtuPath = chengtuTablePath + "/" + mBuildRelation->targetWithSectionTableList[key].targetId + ".xlsx";

				int sectionNum = mBuildRelation->targetWithSectionTableList[key].sectionPids.size();
                QStringList chengtuTableList;

                for (int j = 0; j < sectionNum; j++)//遍历断面
                {
                    for (int k =0; k < tableList.size(); k++)//遍历表格
                    {
                        if (tableList[k].split("/").last().split("-").first() == mBuildRelation->targetWithSectionTableList[key].sectionPids[j])//匹配到
                        {
                            if (tableList[k].split("/").last().contains(QString::fromLocal8Bit("规范表")))
                            {
                                if (tableList[k].split("/").last().split("-").last().split("_").first().at(15) == "Z")
                                {
                                    QString newPath = newGuifanDir + "/" + QString::fromLocal8Bit("沟道纵断面成果表_") +
                                        mBuildRelation->targetWithSectionTableList[key].sectionPids[j] + ".xlsx";
                                    //复制并改名
                                    QFile::copy(tableList[k], newPath);
                                }
                                else 
                                {
                                    QString newPath = newGuifanDir + "/" + QString::fromLocal8Bit("沟道横断面成果表_") +
                                        mBuildRelation->targetWithSectionTableList[key].sectionPids[j] + ".xlsx";
                                    //复制并改名
                                    QFile::copy(tableList[k], newPath);
                                }
                               
                            }
                            else if (tableList[k].split("/").last().contains(QString::fromLocal8Bit("成图表")))
                            {
                                //添加
                                chengtuTableList.append(tableList[k]);
                                
                            }
                        }
                    }
                }
                //合并成图表并写出
				mBuildRelation->mergeExcelsToOne_AllStyle(chengtuTableList, newChengtuPath);


            }
            //删除原始表格
            if (false)
            {
                for (int k = 0; k < tableList.size(); k++)
                {
                    QFile::remove(tableList[k]);
                }
            }
        }
		QMessageBox::information(this, QString::fromLocal8Bit("提示"), QString::fromLocal8Bit("防治对象关联处理完成！"));
    }

}
