# Supplementary material for: Optimal seamline detection for SAR image mosaicking guided by superpixel segmentation and region merging
Source: PLoS One. 2026 May 8;21(5):e0348842. doi: 10.1371/journal.pone.0348842 (PMC13155582; doi:10.1371/journal.pone.0348842)
Supplement: S4 Code — (ZIP) [file pone.0348842.s004.zip › Code/src/ui/BuildRelationDialog.h]

#ifndef BUILDRELATIONDIALOG_H
#define BUILDRELATIONDIALOG_H

#include<QDialog>
#include<qgisinterface.h>
#include<BuildRelation.h>
#include <qgsmapcanvas.h>
#include"HazardDialog.h"
#include"TargetDialog.h"

#include <qgsmaptoolemitpoint.h>
#include <qgsvectorlayer.h>
#include <qgsfeature.h>
#include <qgsgeometry.h>
#include <QDebug>
#include <QLabel>

#include<qmessagebox.h>
#include"DataClassify.h"

namespace Ui { class BuildRelationDialog; }
class BuildRelationDialog :public QDialog
{
	Q_OBJECT
public:
	explicit BuildRelationDialog(QgisInterface* iface, QWidget* parent = nullptr);
	~BuildRelationDialog();


	bool isTarget = false;

	bool isLoadSection = false;
	bool isLoadTarget = false;
	bool isLoaHazard = false;


signals:
	void setSectionLabelChange(int top, int button);
	void setHazardLabelChange(int top, int button);
	void setTargetLabelChange(int top, int button);
	

private slots:
	void on_btnSectionRiverDirHandel_clicked();//Ñ¡Ôñ¶ÏÃæºÓµÀÄ¿Â¼
	void on_btnLoadSectionHandle_clicked();//¼ÓÔØ¶ÏÃæÊý¾Ý
	void on_btnLoadTargetHandel_clicked();//¼ÓÔØ·ÀÖÎ¶ÔÏó
	void on_btnLoadHazardHandel_clicked();//¼ÓÔØÒþ»¼ÒªËØ
	void on_btnStartBuildHandel_clicked();//¿ªÊ¼½¨Á¢¹ØÏµ
	
	void on_btnClearAll_clicked();//Çå³ýËùÓÐ¹ØÏµ

	void on_btnSelectEditOutputDir_clicked();//Ñ¡ÔñÊä³öÂ·¾¶


	void on_addHazardRelationToTreeRight();//Ìí¼ÓÒþ»¼¹ØÁªÐÅÏ¢µ½ÓÒ²àÊ÷ÐÎÁÐ±í
	void on_addTargetRelationToTreeRight();//Ìí¼Ó·ÀÖÎ¶ÔÏó¹ØÁªÐÅÏ¢µ½ÓÒ²àÊ÷ÐÎÁÐ±í
	
	void on_relatinItemClicked(QTreeWidgetItem* item, int column);//Êó±êµã»÷
	void on_relatinCurrentItemChanged(QTreeWidgetItem* current,QTreeWidgetItem* previous);//¼üÅÌÒÆ¶¯


	void on_relatinTargetCurrentItemChanged(QTreeWidgetItem* current,QTreeWidgetItem* previous);
	void on_relatinTargetItemClicked(QTreeWidgetItem* item, int column);


	void on_loadOutHazardData_clicked();
	void on_loadOutTargetData_clicked();


	void on_btnExoortRelatin_clicked();//µ¼³öÒþ»¼¶ÏÃæ¹ØÁª±í
	void on_btnStartRunRelationsHandle_clicked();//¿ªÊ¼ÔËÐÐ¹ØÁª

	
private:
		Ui::BuildRelationDialog* ui;
		QgisInterface* mIface = nullptr;


		BuildRelationController* mBuildRelation = nullptr;
		QgsMapCanvas* mMapCanvas = nullptr;

		HazardDialog* mHazardDialog = nullptr;
		TargetDialog* mTargetDialog = nullptr;
		

		

private:
	QgsMapToolEmitPoint* mSelectSectionTool = nullptr;

	QLabel* mOverlayLabel = nullptr;
};


#endif // !BUILDRELATIONDIALOG_H
