# Supplementary material for: Optimal seamline detection for SAR image mosaicking guided by superpixel segmentation and region merging
Source: PLoS One. 2026 May 8;21(5):e0348842. doi: 10.1371/journal.pone.0348842 (PMC13155582; doi:10.1371/journal.pone.0348842)
Supplement: S4 Code — (ZIP) [file pone.0348842.s004.zip › Code/src/ui/BuildRelationDialog.ui]

<?xml version="1.0" encoding="UTF-8"?>
<ui version="4.0">
 <class>BuildRelationDialog</class>
 <widget class="QWidget" name="BuildRelationDialog">
  <property name="geometry">
   <rect>
    <x>0</x>
    <y>0</y>
    <width>1290</width>
    <height>830</height>
   </rect>
  </property>
  <property name="windowTitle">
   <string>断面数据关联交互式插件</string>
  </property>
  <property name="windowIcon">
   <iconset>
    <normaloff>../res/icons/powerchina.png</normaloff>../res/icons/powerchina.png</iconset>
  </property>
  <layout class="QGridLayout" name="gridLayout_9">
   <property name="leftMargin">
    <number>0</number>
   </property>
   <property name="topMargin">
    <number>0</number>
   </property>
   <property name="rightMargin">
    <number>0</number>
   </property>
   <property name="bottomMargin">
    <number>0</number>
   </property>
   <property name="spacing">
    <number>0</number>
   </property>
   <item row="2" column="0">
    <widget class="QGroupBox" name="groupBoxButton">
     <property name="minimumSize">
      <size>
       <width>0</width>
       <height>40</height>
      </size>
     </property>
     <property name="maximumSize">
      <size>
       <width>16777215</width>
       <height>40</height>
      </size>
     </property>
     <property name="title">
      <string/>
     </property>
     <layout class="QGridLayout" name="gridLayout_2">
      <property name="spacing">
       <number>0</number>
      </property>
      <item row="0" column="0">
       <widget class="QLabel" name="labelNumSection">
        <property name="maximumSize">
         <size>
          <width>16777215</width>
          <height>30</height>
         </size>
        </property>
        <property name="text">
         <string/>
        </property>
        <property name="alignment">
         <set>Qt::AlignCenter</set>
        </property>
       </widget>
      </item>
      <item row="0" column="1">
       <widget class="QLabel" name="labelNumTarget">
        <property name="maximumSize">
         <size>
          <width>16777215</width>
          <height>30</height>
         </size>
        </property>
        <property name="text">
         <string/>
        </property>
        <property name="alignment">
         <set>Qt::AlignCenter</set>
        </property>
       </widget>
      </item>
      <item row="0" column="2">
       <widget class="QLabel" name="labelNumHazard">
        <property name="maximumSize">
         <size>
          <width>16777215</width>
          <height>30</height>
         </size>
        </property>
        <property name="text">
         <string/>
        </property>
        <property name="alignment">
         <set>Qt::AlignCenter</set>
        </property>
       </widget>
      </item>
     </layout>
    </widget>
   </item>
   <item row="1" column="0">
    <widget class="QWidget" name="middleContainer" native="true">
     <layout class="QHBoxLayout" name="horizontalLayout_4">
      <property name="spacing">
       <number>0</number>
      </property>
      <property name="leftMargin">
       <number>0</number>
      </property>
      <property name="topMargin">
       <number>0</number>
      </property>
      <property name="rightMargin">
       <number>0</number>
      </property>
      <property name="bottomMargin">
       <number>0</number>
      </property>
      <item>
       <widget class="QSplitter" name="splitter">
        <property name="orientation">
         <enum>Qt::Horizontal</enum>
        </property>
        <widget class="QWidget" name="leftSpace" native="true">
         <property name="minimumSize">
          <size>
           <width>100</width>
           <height>0</height>
          </size>
         </property>
         <property name="maximumSize">
          <size>
           <width>300</width>
           <height>16777215</height>
          </size>
         </property>
         <property name="styleSheet">
          <string notr="true">background-color: rgb(255, 255, 255);</string>
         </property>
         <layout class="QGridLayout" name="gridLayout_10">
          <property name="leftMargin">
           <number>5</number>
          </property>
          <property name="topMargin">
           <number>0</number>
          </property>
          <property name="rightMargin">
           <number>0</number>
          </property>
          <property name="bottomMargin">
           <number>0</number>
          </property>
          <property name="spacing">
           <number>0</number>
          </property>
          <item row="0" column="0">
           <widget class="QGroupBox" name="groupBox_sectionTarget">
            <property name="title">
             <string>要素选择</string>
            </property>
            <layout class="QGridLayout" name="gridLayout_4">
             <property name="leftMargin">
              <number>0</number>
             </property>
             <property name="topMargin">
              <number>0</number>
             </property>
             <property name="rightMargin">
              <number>0</number>
             </property>
             <property name="bottomMargin">
              <number>0</number>
             </property>
             <property name="spacing">
              <number>0</number>
             </property>
             <item row="0" column="0">
              <widget class="QTreeWidget" name="treeFeaturePool">
               <column>
                <property name="text">
                 <string notr="true">1</string>
                </property>
               </column>
              </widget>
             </item>
            </layout>
           </widget>
          </item>
          <item row="1" column="0">
           <widget class="QGroupBox" name="groupBox_sectionList">
            <property name="title">
             <string>断面列表</string>
            </property>
            <layout class="QGridLayout" name="gridLayout_3">
             <property name="leftMargin">
              <number>0</number>
             </property>
             <property name="topMargin">
              <number>0</number>
             </property>
             <property name="rightMargin">
              <number>0</number>
             </property>
             <property name="bottomMargin">
              <number>0</number>
             </property>
             <property name="spacing">
              <number>0</number>
             </property>
             <item row="0" column="0">
              <widget class="QTreeWidget" name="treeSectionList">
               <column>
                <property name="text">
                 <string notr="true">1</string>
                </property>
               </column>
              </widget>
             </item>
            </layout>
           </widget>
          </item>
         </layout>
        </widget>
        <widget class="QWidget" name="middleSpace" native="true">
         <property name="styleSheet">
          <string notr="true">background-color: rgb(255, 255, 255);</string>
         </property>
         <layout class="QGridLayout" name="gridLayout_6">
          <property name="leftMargin">
           <number>0</number>
          </property>
          <property name="topMargin">
           <number>0</number>
          </property>
          <property name="rightMargin">
           <number>0</number>
          </property>
          <property name="bottomMargin">
           <number>0</number>
          </property>
          <property name="spacing">
           <number>0</number>
          </property>
          <item row="0" column="0">
           <widget class="QGroupBox" name="groupBox_buildRelation">
            <property name="title">
             <string>操作界面</string>
            </property>
            <layout class="QGridLayout" name="gridLayout_5">
             <property name="leftMargin">
              <number>0</number>
             </property>
             <property name="topMargin">
              <number>0</number>
             </property>
             <property name="rightMargin">
              <number>0</number>
             </property>
             <property name="bottomMargin">
              <number>0</number>
             </property>
             <property name="spacing">
              <number>0</number>
             </property>
             <item row="0" column="0">
              <widget class="QWidget" name="mapCanvasContainer" native="true">
               <property name="contextMenuPolicy">
                <enum>Qt::NoContextMenu</enum>
               </property>
              </widget>
             </item>
            </layout>
           </widget>
          </item>
         </layout>
        </widget>
        <widget class="QWidget" name="rightSpace" native="true">
         <property name="minimumSize">
          <size>
           <width>300</width>
           <height>0</height>
          </size>
         </property>
         <property name="maximumSize">
          <size>
           <width>450</width>
           <height>16777215</height>
          </size>
         </property>
         <property name="styleSheet">
          <string notr="true">background-color: rgb(255, 255, 255);</string>
         </property>
         <layout class="QGridLayout" name="gridLayout_8">
          <property name="leftMargin">
           <number>0</number>
          </property>
          <property name="topMargin">
           <number>0</number>
          </property>
          <property name="rightMargin">
           <number>5</number>
          </property>
          <property name="bottomMargin">
           <number>0</number>
          </property>
          <property name="spacing">
           <number>0</number>
          </property>
          <item row="1" column="0">
           <layout class="QHBoxLayout" name="horizontalLayout_6">
            <property name="spacing">
             <number>0</number>
            </property>
            <item>
             <widget class="QLineEdit" name="lineEditSelectDir">
              <property name="maximumSize">
               <size>
                <width>400</width>
                <height>30</height>
               </size>
              </property>
              <property name="text">
               <string>导出路径</string>
              </property>
             </widget>
            </item>
            <item>
             <widget class="QPushButton" name="btnChooseDir">
              <property name="maximumSize">
               <size>
                <width>100</width>
                <height>30</height>
               </size>
              </property>
              <property name="text">
               <string>选择导出路径</string>
              </property>
             </widget>
            </item>
           </layout>
          </item>
          <item row="0" column="0">
           <widget class="QGroupBox" name="groupBox_relationList">
            <property name="title">
             <string>已建立关系</string>
            </property>
            <layout class="QGridLayout" name="gridLayout_7">
             <property name="leftMargin">
              <number>0</number>
             </property>
             <property name="topMargin">
              <number>0</number>
             </property>
             <property name="rightMargin">
              <number>0</number>
             </property>
             <property name="bottomMargin">
              <number>0</number>
             </property>
             <property name="spacing">
              <number>0</number>
             </property>
             <item row="0" column="0">
              <layout class="QVBoxLayout" name="verticalLayout">
               <item>
                <widget class="QTreeWidget" name="treeRelationship">
                 <column>
                  <property name="text">
                   <string notr="true">1</string>
                  </property>
                 </column>
                </widget>
               </item>
               <item>
                <widget class="QTreeWidget" name="treeRelationshipTarget">
                 <column>
                  <property name="text">
                   <string notr="true">1</string>
                  </property>
                 </column>
                </widget>
               </item>
              </layout>
             </item>
            </layout>
           </widget>
          </item>
          <item row="2" column="0">
           <layout class="QHBoxLayout" name="horizontalLayout_5">
            <property name="spacing">
             <number>0</number>
            </property>
            <item>
             <widget class="QPushButton" name="btnOutputTable">
              <property name="text">
               <string>导出关联表</string>
              </property>
             </widget>
            </item>
            <item>
             <widget class="QPushButton" name="btnStartRunRelations">
              <property name="text">
               <string>执行关联</string>
              </property>
             </widget>
            </item>
           </layout>
          </item>
         </layout>
        </widget>
       </widget>
      </item>
     </layout>
    </widget>
   </item>
   <item row="0" column="0">
    <widget class="QGroupBox" name="groupBoxTop">
     <property name="maximumSize">
      <size>
       <width>16777215</width>
       <height>70</height>
      </size>
     </property>
     <property name="title">
      <string/>
     </property>
     <layout class="QGridLayout" name="gridLayout">
      <property name="leftMargin">
       <number>0</number>
      </property>
      <property name="topMargin">
       <number>0</number>
      </property>
      <property name="rightMargin">
       <number>0</number>
      </property>
      <property name="bottomMargin">
       <number>0</number>
      </property>
      <property name="spacing">
       <number>0</number>
      </property>
      <item row="0" column="0" colspan="2">
       <layout class="QHBoxLayout" name="horizontalLayout">
        <property name="spacing">
         <number>0</number>
        </property>
        <item>
         <widget class="QLineEdit" name="lineEditRvDir">
          <property name="minimumSize">
           <size>
            <width>200</width>
            <height>0</height>
           </size>
          </property>
          <property name="maximumSize">
           <size>
            <width>16777215</width>
            <height>30</height>
           </size>
          </property>
          <property name="text">
           <string>D:/Desktop/classify2/贵州省乌江水系乌江046_GZWFE15G0115000000断面成果</string>
          </property>
         </widget>
        </item>
        <item>
         <widget class="QPushButton" name="btnChooseRiverDir">
          <property name="minimumSize">
           <size>
            <width>50</width>
            <height>0</height>
           </size>
          </property>
          <property name="maximumSize">
           <size>
            <width>100</width>
            <height>30</height>
           </size>
          </property>
          <property name="text">
           <string>选择流域路径</string>
          </property>
         </widget>
        </item>
        <item>
         <widget class="QPushButton" name="btnLoadSection">
          <property name="minimumSize">
           <size>
            <width>150</width>
            <height>0</height>
           </size>
          </property>
          <property name="maximumSize">
           <size>
            <width>300</width>
            <height>30</height>
           </size>
          </property>
          <property name="text">
           <string>导入断面数据</string>
          </property>
         </widget>
        </item>
        <item>
         <widget class="QPushButton" name="btnLoadTarget">
          <property name="minimumSize">
           <size>
            <width>150</width>
            <height>0</height>
           </size>
          </property>
          <property name="maximumSize">
           <size>
            <width>300</width>
            <height>30</height>
           </size>
          </property>
          <property name="text">
           <string>导入防治对象</string>
          </property>
         </widget>
        </item>
        <item>
         <widget class="QPushButton" name="btnLoadHazard">
          <property name="minimumSize">
           <size>
            <width>150</width>
            <height>0</height>
           </size>
          </property>
          <property name="maximumSize">
           <size>
            <width>300</width>
            <height>30</height>
           </size>
          </property>
          <property name="text">
           <string>导入隐患要素</string>
          </property>
         </widget>
        </item>
        <item>
         <widget class="QPushButton" name="btnLoadOuterHazard">
          <property name="maximumSize">
           <size>
            <width>16777215</width>
            <height>30</height>
           </size>
          </property>
          <property name="text">
           <string>从外部导入隐患要素</string>
          </property>
         </widget>
        </item>
        <item>
         <widget class="QPushButton" name="btnLoadOuterTarget">
          <property name="maximumSize">
           <size>
            <width>16777215</width>
            <height>30</height>
           </size>
          </property>
          <property name="text">
           <string>从外部导入防治对象</string>
          </property>
         </widget>
        </item>
       </layout>
      </item>
      <item row="1" column="0">
       <layout class="QHBoxLayout" name="horizontalLayout_2">
        <property name="spacing">
         <number>0</number>
        </property>
        <item>
         <widget class="QLabel" name="label">
          <property name="maximumSize">
           <size>
            <width>90</width>
            <height>30</height>
           </size>
          </property>
          <property name="text">
           <string>选择关联类型</string>
          </property>
         </widget>
        </item>
        <item>
         <widget class="QComboBox" name="comboBox_chooseClass">
          <property name="maximumSize">
           <size>
            <width>16777215</width>
            <height>25</height>
           </size>
          </property>
          <item>
           <property name="text">
            <string>防治对象</string>
           </property>
          </item>
          <item>
           <property name="text">
            <string>隐患要素</string>
           </property>
          </item>
         </widget>
        </item>
       </layout>
      </item>
      <item row="1" column="1">
       <layout class="QHBoxLayout" name="horizontalLayout_3">
        <property name="spacing">
         <number>0</number>
        </property>
        <item>
         <widget class="QPushButton" name="btnStartLink">
          <property name="maximumSize">
           <size>
            <width>16777215</width>
            <height>30</height>
           </size>
          </property>
          <property name="text">
           <string>开始建立关联</string>
          </property>
         </widget>
        </item>
        <item>
         <widget class="QPushButton" name="btnClear">
          <property name="maximumSize">
           <size>
            <width>16777215</width>
            <height>30</height>
           </size>
          </property>
          <property name="text">
           <string>删除当前关联</string>
          </property>
         </widget>
        </item>
       </layout>
      </item>
     </layout>
    </widget>
   </item>
  </layout>
 </widget>
 <resources/>
 <connections/>
</ui>
