# Supplementary material for: Optimal seamline detection for SAR image mosaicking guided by superpixel segmentation and region merging
Source: PLoS One. 2026 May 8;21(5):e0348842. doi: 10.1371/journal.pone.0348842 (PMC13155582; doi:10.1371/journal.pone.0348842)
Supplement: S4 Code — (ZIP) [file pone.0348842.s004.zip › Code/src/ui/DataClassifyDialog.cpp]

#include "DataClassifyDialog.h"
#include "ui_DataClassifyDialog.h"
#include<QFileDialog>
#include"DataClassify.h"
#include<qmessagebox.h>


DataClassifyDialog::DataClassifyDialog(QgisInterface* iface, QWidget* parent)
    : QDialog(parent),               
    ui(new Ui::DataClassifyDialog),
    mIface(iface)
{
  
    ui->setupUi(this);


    //ÉèÖÃicon
    this->setWindowIcon(QIcon(":/pluginTest/res/icons/window.png"));//ÉèÖÃ´°¿ÚÍ¼±ê)
	ui->btnSelectDataDir->setIcon(QIcon(":/pluginTest/res/icons/open.png"));
	ui->btn_selectOutputDir->setIcon(QIcon(":/pluginTest/res/icons/out.png"));


    //Á¬½Ó²Ûº¯Êý
	connect(ui->btnSelectDataDir, &QPushButton::clicked, this, &DataClassifyDialog::on_btnSelectDataDirHandel_clicked);
	connect(ui->btn_selectOutputDir, &QPushButton::clicked, this, &DataClassifyDialog::on_btn_selectOutputDirHandel_clicked);
    connect(ui->btnStartRun, &QPushButton::clicked, this, &DataClassifyDialog::on_btnStartHandel_clicked);
}

DataClassifyDialog::~DataClassifyDialog()
{
    delete ui;
}


void DataClassifyDialog::on_btnSelectDataDirHandel_clicked()
{
    QString allDataPath = QFileDialog::getExistingDirectory(this, tr("select data dir"), "D:\\Desktop", QFileDialog::ShowDirsOnly | QFileDialog::DontResolveSymlinks);
    if (!allDataPath.isEmpty())
    {
        ui->lineEdit_dataDir->clear();
		ui->lineEdit_dataDir->setText(allDataPath);
    }
}

void DataClassifyDialog::on_btn_selectOutputDirHandel_clicked()
{
    QString outpotTopDir = QFileDialog::getExistingDirectory(this, tr("select outputTop dir"), "D:\\Desktop", QFileDialog::ShowDirsOnly | QFileDialog::DontResolveSymlinks);
    if (!outpotTopDir.isEmpty())
    {
        ui->lineEdit_outputDir->clear();
        ui->lineEdit_outputDir->setText(outpotTopDir);
    }
}

void DataClassifyDialog::on_btnStartHandel_clicked()
{
	QString allDataPath = ui->lineEdit_dataDir->text();
	QString outputTopDir = ui->lineEdit_outputDir->text();

   //¶ÏÃæÊý¾Ý·ÖÀà
   // QString xlsxInfo = DataClassify::classifyXlsx(allDataPath, outputTopDir);
    QString xlsxInfo = DataClassify::classifyXlsx2(allDataPath, outputTopDir);

    QMessageBox::information(this, tr("tip"), xlsxInfo);
}
