# Supplementary material for: Optimal seamline detection for SAR image mosaicking guided by superpixel segmentation and region merging
Source: PLoS One. 2026 May 8;21(5):e0348842. doi: 10.1371/journal.pone.0348842 (PMC13155582; doi:10.1371/journal.pone.0348842)
Supplement: S4 Code — (ZIP) [file pone.0348842.s004.zip › Code/src/ui/DataClassifyDialog.h]

#ifndef DATACLASSIFYDIALOG_H
#define DATACLASSIFYDIALOG_H

#include<QDialog>
#include<qgisinterface.h>

namespace Ui { class DataClassifyDialog; }

class DataClassifyDialog :public QDialog
{
	Q_OBJECT
public:

	explicit DataClassifyDialog(QgisInterface* iface, QWidget* parent = nullptr);
	~DataClassifyDialog();


private slots:
	void on_btnSelectDataDirHandel_clicked();
	void on_btn_selectOutputDirHandel_clicked();
	void on_btnStartHandel_clicked();

private:
	Ui::DataClassifyDialog* ui;
	QgisInterface* mIface = nullptr;

};


#endif
