# Supplementary material for: Optimal seamline detection for SAR image mosaicking guided by superpixel segmentation and region merging
Source: PLoS One. 2026 May 8;21(5):e0348842. doi: 10.1371/journal.pone.0348842 (PMC13155582; doi:10.1371/journal.pone.0348842)
Supplement: S4 Code — (ZIP) [file pone.0348842.s004.zip › Code/src/ui/DataClassifyDialog.ui]

<?xml version="1.0" encoding="UTF-8"?>
<ui version="4.0">
 <class>DataClassifyDialog</class>
 <widget class="QWidget" name="DataClassifyDialog">
  <property name="geometry">
   <rect>
    <x>0</x>
    <y>0</y>
    <width>297</width>
    <height>138</height>
   </rect>
  </property>
  <property name="windowTitle">
   <string>dataClassify</string>
  </property>
  <property name="windowIcon">
   <iconset>
    <normaloff>../res/icons/window.png</normaloff>../res/icons/window.png</iconset>
  </property>
  <layout class="QGridLayout" name="gridLayout">
   <property name="rightMargin">
    <number>9</number>
   </property>
   <property name="bottomMargin">
    <number>9</number>
   </property>
   <property name="spacing">
    <number>0</number>
   </property>
   <item row="0" column="0">
    <layout class="QHBoxLayout" name="horizontalLayout">
     <property name="spacing">
      <number>0</number>
     </property>
     <item>
      <widget class="QLineEdit" name="lineEdit_dataDir">
       <property name="minimumSize">
        <size>
         <width>0</width>
         <height>30</height>
        </size>
       </property>
       <property name="maximumSize">
        <size>
         <width>16777215</width>
         <height>30</height>
        </size>
       </property>
       <property name="text">
        <string>D:/Desktop/断面成果表统计</string>
       </property>
      </widget>
     </item>
     <item>
      <widget class="QPushButton" name="btnSelectDataDir">
       <property name="minimumSize">
        <size>
         <width>30</width>
         <height>30</height>
        </size>
       </property>
       <property name="maximumSize">
        <size>
         <width>30</width>
         <height>30</height>
        </size>
       </property>
       <property name="text">
        <string/>
       </property>
       <property name="icon">
        <iconset>
         <normaloff>../res/icons/open.png</normaloff>../res/icons/open.png</iconset>
       </property>
       <property name="iconSize">
        <size>
         <width>30</width>
         <height>30</height>
        </size>
       </property>
      </widget>
     </item>
    </layout>
   </item>
   <item row="1" column="0">
    <layout class="QHBoxLayout" name="horizontalLayout_2">
     <property name="spacing">
      <number>0</number>
     </property>
     <item>
      <widget class="QLineEdit" name="lineEdit_outputDir">
       <property name="minimumSize">
        <size>
         <width>0</width>
         <height>30</height>
        </size>
       </property>
       <property name="maximumSize">
        <size>
         <width>16777215</width>
         <height>30</height>
        </size>
       </property>
       <property name="text">
        <string>D:/Desktop/classify</string>
       </property>
      </widget>
     </item>
     <item>
      <widget class="QPushButton" name="btn_selectOutputDir">
       <property name="minimumSize">
        <size>
         <width>30</width>
         <height>30</height>
        </size>
       </property>
       <property name="maximumSize">
        <size>
         <width>30</width>
         <height>30</height>
        </size>
       </property>
       <property name="text">
        <string/>
       </property>
       <property name="icon">
        <iconset>
         <normaloff>../res/icons/out.png</normaloff>../res/icons/out.png</iconset>
       </property>
       <property name="iconSize">
        <size>
         <width>30</width>
         <height>30</height>
        </size>
       </property>
      </widget>
     </item>
    </layout>
   </item>
   <item row="2" column="0">
    <widget class="QPushButton" name="btnStartRun">
     <property name="minimumSize">
      <size>
       <width>0</width>
       <height>30</height>
      </size>
     </property>
     <property name="maximumSize">
      <size>
       <width>16777215</width>
       <height>30</height>
      </size>
     </property>
     <property name="text">
      <string>开始处理</string>
     </property>
    </widget>
   </item>
  </layout>
 </widget>
 <resources/>
 <connections/>
</ui>
