# Supplementary material for: Optimal seamline detection for SAR image mosaicking guided by superpixel segmentation and region merging
Source: PLoS One. 2026 May 8;21(5):e0348842. doi: 10.1371/journal.pone.0348842 (PMC13155582; doi:10.1371/journal.pone.0348842)
Supplement: S4 Code — (ZIP) [file pone.0348842.s004.zip › Code/src/ui/ExcelTransDialog.cpp]

#include "ExcelTransDialog.h"
#include "ui_ExcelTransDialog.h"
#include<QFileDialog>
#include<ExcelTrans.h>
#include<qmessagebox.h>
#include<qicon.h>
#include<qpushbutton.h>


ExcelTransDialog::ExcelTransDialog(QgisInterface* iface, QWidget* parent)
	: QDialog(parent),
	ui(new Ui::ExcelTransDialog),
	mIface(iface)
{
	ui->setupUi(this);


	//ÉèÖÃicon
	this->setWindowIcon(QIcon(":/pluginTest/res/icons/window.png"));//ÉèÖÃ´°¿ÚÍ¼±ê)
	ui->btnSelectExcelDir->setIcon(QIcon(":/pluginTest/res/icons/open.png"));
	ui->btnSelectOutputDir->setIcon(QIcon(":/pluginTest/res/icons/out.png"));

	connect(ui->btnSelectExcelDir, &QPushButton::clicked, this, &ExcelTransDialog::on_btnSelectExcel_clicked);
	connect(ui->btnSelectOutputDir, &QPushButton::clicked, this, &ExcelTransDialog::on_btnSelectOutputDir_clicked);
	connect(ui->btnStartRun, &QPushButton::clicked, this, &ExcelTransDialog::on_btnStart_clicked);

}

ExcelTransDialog::~ExcelTransDialog()
{
	delete ui;
}


void ExcelTransDialog::on_btnSelectExcel_clicked()
{
	QString allDataPath = QFileDialog::getExistingDirectory(this, tr("select excel dir"), "D:\\Desktop", QFileDialog::ShowDirsOnly | QFileDialog::DontResolveSymlinks);
	if (!allDataPath.isEmpty())
	{
		ui->lineEdit_inputDir->clear();
		ui->lineEdit_inputDir->setText(allDataPath);
	}
}
void ExcelTransDialog::on_btnSelectOutputDir_clicked()
{
	QString outpotTopDir = QFileDialog::getExistingDirectory(this, tr("select outputTop dir"), "D:\\Desktop", QFileDialog::ShowDirsOnly | QFileDialog::DontResolveSymlinks);
	if (!outpotTopDir.isEmpty())
	{
		ui->lineEdit_outputDir->clear();
		ui->lineEdit_outputDir->setText(outpotTopDir);
	}
}
void ExcelTransDialog::on_btnStart_clicked()
{
	QString sectionExcelDir = ui->lineEdit_inputDir->text();

	QString outputTopDir = ui->lineEdit_outputDir->text();


	for(const QFileInfo& countyDirInfo:QDir(sectionExcelDir).entryInfoList(QDir::Dirs | QDir::NoDotAndDotDot))
	{
		QString countyDirPath = countyDirInfo.absoluteFilePath();
		
		//»ñÈ¡ÏØÄ¿Â¼ÏÂËùÓÐµÄ¶ÏÃæ±íÎÄ¼þ
		QList<QString> text1;
		text1.append(QString::fromLocal8Bit("¶ÏÃæ±í"));
		QList<QString> sectionFileList = DataClassify::getFilePathForFilter(countyDirPath, QStringList() << "*.xlsx" << "*.xls", text1);
		//»ñÈ¡¶ÔÕÕ±í
		QList<QString> text2;
		text2.append(QString::fromLocal8Bit("¶ÏÃæ´úÂë¶ÔÕÕ±í"));
		QList<QString> sectionCodeComTableList = DataClassify::getFilePathForFilter(countyDirPath, QStringList() << "*.xlsx", text2);
		for(int  i =0;i<sectionFileList.size();i++)
		{
			QString sectionFilePath = sectionFileList[i];
			
			if (sectionFilePath.contains(QString::fromLocal8Bit("×Ý")))
			{
				//²éÕÒ¶ÔÕÕ±í
				QStringList sectionPathParts = sectionFilePath.split("/");
				QString oldRvCode = sectionPathParts[sectionPathParts.size() - 2];//µ¹ÊýµÚ¶þ²¿·ÖÎª¾ÉºÓÁ÷´úÂë
				QString comTablePath="";
				for (int j = 0; j < sectionCodeComTableList.size(); j++)
				{
					if (sectionCodeComTableList[j].contains(oldRvCode))
					{
						comTablePath  =sectionCodeComTableList[j];
						break;
					}
				}


				//È·¶¨Êä³öÄ¿Â¼
				QString sectionOldCode = sectionFilePath.split("/").last().split("-").last().replace(".xlsx","");//ÎÄ¼þÃûµÄµÚÒ»²¿·ÖÎª¾É¶ÏÃæ´úÂë
				QString outputGuifanPath = countyDirPath + "/" + QStringLiteral("µç×ÓÊý¾Ý/²âÁ¿Êý¾Ý/·ÀÖÎ¶ÔÏó/") + sectionOldCode +QStringLiteral("_¹æ·¶±í.xlsx");
				QString outputChengtuPath = countyDirPath + "/" + QStringLiteral("µç×ÓÊý¾Ý/²âÁ¿Êý¾Ý/·ÀÖÎ¶ÔÏó/") + sectionOldCode + QStringLiteral("_³ÉÍ¼±í.xlsx");
				QDir().mkpath(countyDirPath + "/" + QStringLiteral("µç×ÓÊý¾Ý/²âÁ¿Êý¾Ý/·ÀÖÎ¶ÔÏó"));
				
				//Ö´ÐÐ×ª»»
				ExcelTrans::transZSectionData(sectionFilePath, comTablePath, outputGuifanPath, outputChengtuPath);


			}
			else if(sectionFilePath.contains(QString::fromLocal8Bit("ºá")))
			{	
				//²éÕÒ¶ÔÕÕ±í
				QStringList sectionPathParts = sectionFilePath.split("/");
				QString oldRvCode = sectionPathParts[sectionPathParts.size() - 2];//µ¹ÊýµÚ¶þ²¿·ÖÎª¾ÉºÓÁ÷´úÂë
				QString comTablePath = "";
				for (int j = 0; j < sectionCodeComTableList.size(); j++)
				{
					if (sectionCodeComTableList[j].contains(oldRvCode))
					{
						comTablePath = sectionCodeComTableList[j];
						break;
					}
				}

				//È·¶¨Êä³öÄ¿Â¼
				QString sectionOldCode = sectionFilePath.split("/").last().split("-").last().replace(".xlsx", "");//ÎÄ¼þÃûµÄµÚÒ»²¿·ÖÎª¾É¶ÏÃæ´úÂë
				QString outputGuifanPath = countyDirPath + "/" + QStringLiteral("µç×ÓÊý¾Ý/²âÁ¿Êý¾Ý/·ÀÖÎ¶ÔÏó/") + sectionOldCode + QStringLiteral("_¹æ·¶±í.xlsx");
				QString outputChengtuPath = countyDirPath + "/" + QStringLiteral("µç×ÓÊý¾Ý/²âÁ¿Êý¾Ý/·ÀÖÎ¶ÔÏó/") + sectionOldCode + QStringLiteral("_³ÉÍ¼±í.xlsx");
				QDir().mkpath(countyDirPath + "/" + QStringLiteral("µç×ÓÊý¾Ý/²âÁ¿Êý¾Ý/·ÀÖÎ¶ÔÏó"));
				//Ö´ÐÐ×ª»»
				ExcelTrans::transHSectionData(sectionFilePath, comTablePath, outputGuifanPath, outputChengtuPath);
			}
			else if (sectionFilePath.contains(QString::fromLocal8Bit("×èË®")))
			{

				//------------
				//´¦ÀíÕÕÆ¬

				//-------------

				//²éÕÒ¶ÔÕÕ±í
				QStringList sectionPathParts = sectionFilePath.split("/");
				QString oldRvCode = sectionPathParts[sectionPathParts.size() - 2];//µ¹ÊýµÚ¶þ²¿·ÖÎª¾ÉºÓÁ÷´úÂë
				QString comTablePath = "";
				QList<QString> pictureFilePathList;//ÕÕÆ¬µÄÄ¿±êÂ·¾¶
				for (int j = 0; j < sectionCodeComTableList.size(); j++)
				{
					if (sectionCodeComTableList[j].contains(oldRvCode))
					{
						comTablePath = sectionCodeComTableList[j];
						break;
					}
				}

				;
				//Ö´ÐÐ×ª»»
				InSectionData_A inSectionData_A;
				ExcelTrans::readInSection_A(sectionFilePath, inSectionData_A);

				QString newSectionCode = ExcelTrans::getNewSectionCode(comTablePath, inSectionData_A.meta.damCode);
				QString newRvName = ExcelTrans::getNewRvName(comTablePath, inSectionData_A.meta.damCode);


				//È·¶¨Êä³öÄ¿Â¼
				QString sectionOldCode = sectionFilePath.split("/").last().split("-").last().replace(".xlsx", "");//ÎÄ¼þÃûµÄµÚÒ»²¿·ÖÎª¾É¶ÏÃæ´úÂë
				QString outputChengtuPath = "";
				QString outputGuifanPath = "";
				
				if (inSectionData_A.meta.damName.contains(QString::fromLocal8Bit("ÇÅ"))
					|| inSectionData_A.meta.damName.contains(QString::fromLocal8Bit("º­")) 
					|| inSectionData_A.meta.damName.contains(QString::fromLocal8Bit("µÀÂ·")) 
					|| inSectionData_A.meta.damName.contains(QString::fromLocal8Bit("¿ç¹µ")))
				{
					outputChengtuPath = countyDirPath + "/" + QStringLiteral("µç×ÓÊý¾Ý/²âÁ¿Êý¾Ý/¿ç¹µµÀÂ·ºÍÇÅº­/") + sectionOldCode + QStringLiteral("_³ÉÍ¼±í.xlsx");
					outputGuifanPath = countyDirPath + "/" + QStringLiteral("µç×ÓÊý¾Ý/²âÁ¿Êý¾Ý/¿ç¹µµÀÂ·ºÍÇÅº­/") + sectionOldCode + QStringLiteral("_¹æ·¶±í.xlsx");
					QDir().mkpath(countyDirPath + "/" + QStringLiteral("µç×ÓÊý¾Ý/²âÁ¿Êý¾Ý/¿ç¹µµÀÂ·ºÍÇÅº­"));

					//-------
					QDir().mkpath(countyDirPath + "/" + QStringLiteral("µç×ÓÊý¾Ý/ÕÕÆ¬/¿ç¹µµÀÂ·ºÍÇÅº­"));


				}
				else if (inSectionData_A.meta.damName.contains(QString::fromLocal8Bit("ÌÁ"))
					|| inSectionData_A.meta.damName.contains(QString::fromLocal8Bit("Ñß"))
					|| inSectionData_A.meta.damName.contains(QString::fromLocal8Bit("°Ó")))
				{
					outputChengtuPath = countyDirPath + "/" + QStringLiteral("µç×ÓÊý¾Ý/²âÁ¿Êý¾Ý/ÌÁ£¨Ñß£©°Ó/") + sectionOldCode + QStringLiteral("_³ÉÍ¼±í.xlsx");
					outputGuifanPath = countyDirPath + "/" + QStringLiteral("µç×ÓÊý¾Ý/²âÁ¿Êý¾Ý/ÌÁ£¨Ñß£©°Ó/") + sectionOldCode + QStringLiteral("_¹æ·¶±í.xlsx");
					QDir().mkpath(countyDirPath + "/" + QStringLiteral("µç×ÓÊý¾Ý/²âÁ¿Êý¾Ý/ÌÁ£¨Ñß£©°Ó"));
					//--------
					QDir().mkpath(countyDirPath + "/" + QStringLiteral("µç×ÓÊý¾Ý/ÕÕÆ¬/ÌÁ£¨Ñß£©°Ó"));

				}
				else
				{
					 outputChengtuPath = countyDirPath + "/" + QStringLiteral("µç×ÓÊý¾Ý/²âÁ¿Êý¾Ý/¹µÌ²Õ¼µØ¶ÔÏó/") + sectionOldCode + QStringLiteral("_³ÉÍ¼±í.xlsx");
					 outputGuifanPath = countyDirPath + "/" + QStringLiteral("µç×ÓÊý¾Ý/²âÁ¿Êý¾Ý/¹µÌ²Õ¼µØ¶ÔÏó/") + sectionOldCode + QStringLiteral("_¹æ·¶±í.xlsx");
					 QDir().mkpath(countyDirPath + "/" + QStringLiteral("µç×ÓÊý¾Ý/²âÁ¿Êý¾Ý/¹µÌ²Õ¼µØ¶ÔÏó"));
					 //----
					 QDir().mkpath(countyDirPath + "/" + QStringLiteral("µç×ÓÊý¾Ý/ÕÕÆ¬/¹µÌ²Õ¼µØ¶ÔÏó"));
				}
				
				

				/*int pos = outputChengtuPath.lastIndexOf('/');
				if (pos != -1) {
					outputChengtuPath.insert(pos + 1, newSectionCode+"-");
				}*/
				//ExcelTrans::writeChengtuTableA(outputChengtuPath, inSectionData_A, newSectionCode, newRvName);
				ExcelTrans::transASectionData(sectionFilePath, comTablePath, outputGuifanPath, outputChengtuPath);
			}

			
		}

	}


	
}
