# Supplementary material for: Optimal seamline detection for SAR image mosaicking guided by superpixel segmentation and region merging
Source: PLoS One. 2026 May 8;21(5):e0348842. doi: 10.1371/journal.pone.0348842 (PMC13155582; doi:10.1371/journal.pone.0348842)
Supplement: S4 Code — (ZIP) [file pone.0348842.s004.zip › Code/src/ui/ExcelTransDialog.h]

#ifndef EXCELTRANSDIALOG_H
#define EXCELTRANSDIALOG_H
#include<QDialog>
#include<qgisinterface.h>
#include <QDir>
#include <QFileInfoList>
#include"DataClassify.h"


namespace Ui { class ExcelTransDialog; }
class ExcelTransDialog :public QDialog
{
	Q_OBJECT
public:
	explicit ExcelTransDialog(QgisInterface* iface, QWidget* parent = nullptr);
	~ExcelTransDialog();

private slots:	
	void on_btnSelectExcel_clicked();
	void on_btnSelectOutputDir_clicked();
	void on_btnStart_clicked();
private:
	Ui::ExcelTransDialog* ui;
	QgisInterface* mIface = nullptr;
};


#endif // !EXCELTRANSDIALOG_H
