# Supplementary material for: Optimal seamline detection for SAR image mosaicking guided by superpixel segmentation and region merging
Source: PLoS One. 2026 May 8;21(5):e0348842. doi: 10.1371/journal.pone.0348842 (PMC13155582; doi:10.1371/journal.pone.0348842)
Supplement: S4 Code — (ZIP) [file pone.0348842.s004.zip › Code/src/ui/HazardDialog.cpp]

#include "HazardDialog.h"
#include "ui_HazardDialog.h"
#include<QTableWidgetItem>
#include <QMessageBox>


HazardDialog::HazardDialog(QgisInterface* iface, QWidget* parent)
    : QDialog(parent),
    ui(new Ui::HazardDialog),
    mIface(iface)
{
    ui->setupUi(this);


    // 表格跟随窗口拉伸
    ui->tableWidgetHazard->horizontalHeader() ->setSectionResizeMode(QHeaderView::Stretch);
    
    connect(ui->btnAdd, &QPushButton::clicked, this, &HazardDialog::on_btnAddHandle_clicked);

  
    connect(ui->btnAddDone, &QPushButton::clicked, this, &HazardDialog::close);
  
}

HazardDialog::~HazardDialog()
{
	delete ui;


}

void HazardDialog::on_btnAddHandle_clicked()
{
    if(this->hazardBuildRelationCon->selectSectionId.isEmpty()|| !ui->tableWidgetHazard->item(2, 2))
    {
        QMessageBox::warning(this, QString::fromLocal8Bit("警告"), QString::fromLocal8Bit("请先选择断面！"));
        return;
	}
	
    //建立关联表
	QString selectedSectionId =  this->hazardBuildRelationCon->sectionFeatures[ this->hazardBuildRelationCon->selectSectionId].attributes.value(QString::fromLocal8Bit("PID")).toString();
	QString hazardId = this->hazardBuildRelationCon->hazardFeatures[ this->hazardBuildRelationCon->seclectHazardId].attributes.value(QString::fromLocal8Bit("编号")).toString();

    this->hazardBuildRelationCon->hazardWithSectionTable.hazardId = hazardId;
    this->hazardBuildRelationCon->hazardWithSectionTable.hazardName = 
		this->hazardBuildRelationCon->hazardFeatures[this->hazardBuildRelationCon->seclectHazardId].attributes.value(QString::fromLocal8Bit("名称")).toString();
    this->hazardBuildRelationCon->hazardWithSectionTable.hazardRvName=
		this->hazardBuildRelationCon->hazardFeatures[this->hazardBuildRelationCon->seclectHazardId].attributes.value(QString::fromLocal8Bit("河流名")).toString();
    this->hazardBuildRelationCon->hazardWithSectionTable.hazradRVCode=
		this->hazardBuildRelationCon->hazardFeatures[this->hazardBuildRelationCon->seclectHazardId].attributes.value(QString::fromLocal8Bit("河流代")).toString();

	this->hazardBuildRelationCon->hazardWithSectionTable.sectionPid = selectedSectionId;
    this->hazardBuildRelationCon->hazardWithSectionTable.sectionName = 
		this->hazardBuildRelationCon->sectionFeatures[this->hazardBuildRelationCon->selectSectionId].attributes.value(QString::fromLocal8Bit("NAME")).toString();
    this->hazardBuildRelationCon->hazardWithSectionTable.sectionRVCode =
        this->hazardBuildRelationCon->sectionFeatures[this->hazardBuildRelationCon->selectSectionId].attributes.value(QString::fromLocal8Bit("RVCD")).toString();
    this->hazardBuildRelationCon->hazardWithSectionTable.sectionRVName =
        this->hazardBuildRelationCon->sectionFeatures[this->hazardBuildRelationCon->selectSectionId].attributes.value(QString::fromLocal8Bit("RVNAME")).toString();
    this->hazardBuildRelationCon->hazardWithSectionTable.sectionTypes =
        this->hazardBuildRelationCon->sectionFeatures[this->hazardBuildRelationCon->selectSectionId].attributes.value(QString::fromLocal8Bit("TYPES")).toString();

 


	bool isExist = false;
    for (int i = 0; i < this->hazardBuildRelationCon->hazardWithSectionTableList.size(); i++)
    {
        if (this->hazardBuildRelationCon->hazardWithSectionTableList[i].hazardId == hazardId||
            this->hazardBuildRelationCon->hazardWithSectionTableList[i].sectionPid == selectedSectionId)
        {
            isExist = true;
            break;
		}
    }
    if (!isExist)
    {
        
        if (this->hazardBuildRelationCon->hazardWithSectionTable.sectionTypes == "A")
        {
            QMessageBox::warning(this, QString::fromLocal8Bit("警告"), QString::fromLocal8Bit("断面类型错误，请选择B型断面！"));
        }
        else if (this->hazardBuildRelationCon->hazardWithSectionTable.sectionTypes == "B")
        {
            //存储关联表
            this->hazardBuildRelationCon->hazardWithSectionTableList.append(this->hazardBuildRelationCon->hazardWithSectionTable);
            //变更标志
            this->hazardBuildRelationCon->hazardFeatures[this->hazardBuildRelationCon->seclectHazardId].isRelated = true;
            this->hazardBuildRelationCon->sectionFeatures[this->hazardBuildRelationCon->selectSectionId].isRelated = true;

            //复选框打勾
            this->hazardBuildRelationCon->setTreeSectionChecked(this->hazardBuildRelationCon->selectSectionId, true);
            this->hazardBuildRelationCon->setTreeHazardChecked(this->hazardBuildRelationCon->seclectHazardId, true);
            //触发
            emit addRelationListToTreeRight();
        }
    }
    else
    {
        QMessageBox::warning(this, QString::fromLocal8Bit("警告"), QString::fromLocal8Bit("该隐患要素或断面已建立关联！"));
    }

    
    
    
}

void HazardDialog::setTableHead()
{
    ui->tableWidgetHazard->clear();
    // 2 行表头 + 数据行
    ui->tableWidgetHazard->setRowCount(2);
    ui->tableWidgetHazard->setColumnCount(4);

    ui->tableWidgetHazard->verticalHeader()->setVisible(false);
    ui->tableWidgetHazard->horizontalHeader()->setVisible(false);
    ui->tableWidgetHazard->setEditTriggers(QAbstractItemView::NoEditTriggers);
    ui->tableWidgetHazard->setSelectionBehavior(QAbstractItemView::SelectRows);

    // 第一行：分组表头
    ui->tableWidgetHazard->setSpan(0, 0, 1, 2); // 隐患要素 跨 3 列
    ui->tableWidgetHazard->setSpan(0, 2, 1, 2); // 断面 跨 3 列

    ui->tableWidgetHazard->setItem(0, 0, new QTableWidgetItem(QString::fromLocal8Bit("隐患要素")));
    ui->tableWidgetHazard->setItem(0, 2, new QTableWidgetItem(QString::fromLocal8Bit("断面")));

    // 第二行：字段名
    QStringList headers = {
        QString::fromLocal8Bit("隐患要素编号"), QString::fromLocal8Bit("隐患要素名称"),
        QString::fromLocal8Bit("断面代码"), QString::fromLocal8Bit("断面名称")
    };

    for (int col = 0; col < headers.size(); ++col)
    {
        ui->tableWidgetHazard->setItem(1, col,
            new QTableWidgetItem(headers[col]));
    }

    // 居中 & 加粗
    for (int r = 0; r < 2; ++r)
    {
        for (int c = 0; c < 4; ++c)
        {
            QTableWidgetItem* item = ui->tableWidgetHazard->item(r, c);
            if (!item) continue;
            item->setTextAlignment(Qt::AlignCenter);
            item->setFont(QFont("Microsoft YaHei", 9, QFont::Bold));
        }
    }
}

void HazardDialog::addHazardInfoToTable(QString hazardId, QString hazardName)
{
	emit on_addHazardInfoToTable(hazardId, hazardName);
}

void HazardDialog::addHazardWithSectionInfoToTable(QString hazardId, QString hazardName, QString sectionCode, QString sectionName)
{
	emit on_addHazardWithSectionInfoToTable(hazardId, hazardName, sectionCode, sectionName);
}

void HazardDialog::refreshHazardTable(const FeatureItem& itemHazard)
{
    if (!ui || !ui->tableWidgetHazard)
        return;

    QTableWidget* table = ui->tableWidgetHazard;

    // 清空数据行（保留表头）
    table->setRowCount(0);
	setTableHead();
    addHazardInfoToTable(
        itemHazard.attributes.value(QString::fromLocal8Bit("编号")).toString(),
        itemHazard.attributes.value(QString::fromLocal8Bit("名称")).toString()
        
    );
}

void HazardDialog::refreshHazardWithSectionTable(const FeatureItem& itemHazard, const FeatureItem& itemSection)
{
    if (!ui || !ui->tableWidgetHazard)
        return;

    QTableWidget* table = ui->tableWidgetHazard;

    // 清空数据行（保留表头）
    table->setRowCount(0);
    setTableHead();
    addHazardWithSectionInfoToTable(
        itemHazard.attributes.value(QString::fromLocal8Bit("编号")).toString(),
        itemHazard.attributes.value(QString::fromLocal8Bit("名称")).toString(),
		itemSection.attributes.value("PID").toString(),
		itemSection.attributes.value(QString::fromLocal8Bit("NAME")).toString()
    );
}

void HazardDialog::setBuildCon(BuildRelationController* srcBuildRelation)
{
    
    this->hazardBuildRelationCon = srcBuildRelation;
}

void HazardDialog::on_btnAddDoneHandle_clicked()
{
}

void HazardDialog::on_addHazardInfoToTable(QString hazardId,QString hazardName)
{
    if (!ui || !ui->tableWidgetHazard)  // 确保 ui 和表格指针有效
        return;
    ui->tableWidgetHazard->horizontalHeader()->setSectionResizeMode(QHeaderView::Interactive); // 用户可拖动
    QTableWidget* table = ui->tableWidgetHazard;

    // 1️获取当前行数
    int row = table->rowCount();

    // 2️在表格末尾添加一行
    table->insertRow(row);

    // 3️将参数依次添加到各列
    table->setItem(row, 0, new QTableWidgetItem(hazardId));
    table->setItem(row, 1, new QTableWidgetItem(hazardName));
    

    // 4️⃣ 可选：设置单元格不可编辑
    for (int col = 0; col < 4; ++col)
    {
        QTableWidgetItem* item = table->item(row, col);
        if (item)
            item->setFlags(item->flags() & ~Qt::ItemIsEditable);
    }

    // 5️⃣ 表格列宽随窗口自适应
    table->horizontalHeader()->setSectionResizeMode(QHeaderView::Stretch);
    
}

void HazardDialog::on_addHazardWithSectionInfoToTable(QString hazardId, QString hazardName, QString sectionCode, QString sectionName)
{

    if (!ui || !ui->tableWidgetHazard)  // 确保 ui 和表格指针有效
        return;
    ui->tableWidgetHazard->horizontalHeader()->setSectionResizeMode(QHeaderView::Interactive); // 用户可拖动
    QTableWidget* table = ui->tableWidgetHazard;

    // 1️获取当前行数
    int row = table->rowCount();

    // 2️在表格末尾添加一行
    table->insertRow(row);

    // 3️将参数依次添加到各列
    table->setItem(row, 0, new QTableWidgetItem(hazardId));
    table->setItem(row, 1, new QTableWidgetItem(hazardName));
    table->setItem(row, 2, new QTableWidgetItem(sectionCode));
    table->setItem(row, 3, new QTableWidgetItem(sectionName));


    // 4️⃣ 可选：设置单元格不可编辑
    for (int col = 0; col < 4; ++col)
    {
        QTableWidgetItem* item = table->item(row, col);
        if (item)
            item->setFlags(item->flags() & ~Qt::ItemIsEditable);
    }

    // 5️⃣ 表格列宽随窗口自适应
    table->horizontalHeader()->setSectionResizeMode(QHeaderView::Stretch);
}
