# Supplementary material for: Optimal seamline detection for SAR image mosaicking guided by superpixel segmentation and region merging
Source: PLoS One. 2026 May 8;21(5):e0348842. doi: 10.1371/journal.pone.0348842 (PMC13155582; doi:10.1371/journal.pone.0348842)
Supplement: S4 Code — (ZIP) [file pone.0348842.s004.zip › Code/src/ui/HazardDialog.h]

#ifndef HAZARDDIALOG_H
#define HAZARDDIALOG_H

#include<QDialog>
#include<qgisinterface.h>
#include<signal.h>
#include"MathUtils.h"
#include"BuildRelation.h"


namespace Ui { class HazardDialog; }
class HazardDialog :public QDialog
{
	Q_OBJECT
public:
	explicit HazardDialog(QgisInterface* iface, QWidget* parent = nullptr);
	~HazardDialog();


	void setTableHead();
	void addHazardInfoToTable(QString hazardId, QString hazardName);
	void addHazardWithSectionInfoToTable(QString hazardId, QString hazardName,QString sectionCode,QString sectionName);

	void refreshHazardTable(const FeatureItem& itemHazard);//Ë¢ÐÂ½Ó¿Ú
	void refreshHazardWithSectionTable(const FeatureItem& itemHazard, const FeatureItem& itemSection);//Ë¢ÐÂ½Ó¿Ú

	void setBuildCon(BuildRelationController* srcBuildRelation);

private slots:
	void on_btnAddHandle_clicked();//Ñ¡Ôñ¶ÏÃæºÓµÀÄ¿Â¼
	void on_btnAddDoneHandle_clicked();//Íê³É¹ØÁªÑ¡Ôñ
	

	void on_addHazardInfoToTable(QString hazardId,QString hazardName);
	void on_addHazardWithSectionInfoToTable(QString hazardId, QString hazardName, QString sectionCode, QString sectionName);


signals:
	void addRelationListToTreeRight();


private:
	Ui::HazardDialog* ui;
	QgisInterface* mIface = nullptr;

	BuildRelationController* hazardBuildRelationCon = nullptr;

};


#endif // !HAZARDDIALOG_H
