# Supplementary material for: Optimal seamline detection for SAR image mosaicking guided by superpixel segmentation and region merging
Source: PLoS One. 2026 May 8;21(5):e0348842. doi: 10.1371/journal.pone.0348842 (PMC13155582; doi:10.1371/journal.pone.0348842)
Supplement: S4 Code — (ZIP) [file pone.0348842.s004.zip › Code/src/ui/HazardDialog.ui]

<?xml version="1.0" encoding="UTF-8"?>
<ui version="4.0">
 <class>HazardDialog</class>
 <widget class="QWidget" name="HazardDialog">
  <property name="geometry">
   <rect>
    <x>0</x>
    <y>0</y>
    <width>796</width>
    <height>187</height>
   </rect>
  </property>
  <property name="windowTitle">
   <string>隐患要素-断面关联</string>
  </property>
  <layout class="QGridLayout" name="gridLayout_3">
   <item row="0" column="0">
    <widget class="QGroupBox" name="groupBox">
     <property name="title">
      <string/>
     </property>
     <layout class="QGridLayout" name="gridLayout">
      <item row="0" column="0">
       <widget class="QTableWidget" name="tableWidgetHazard">
        <property name="sizePolicy">
         <sizepolicy hsizetype="Expanding" vsizetype="Expanding">
          <horstretch>0</horstretch>
          <verstretch>0</verstretch>
         </sizepolicy>
        </property>
       </widget>
      </item>
     </layout>
    </widget>
   </item>
   <item row="1" column="0">
    <layout class="QGridLayout" name="gridLayout_2">
     <item row="0" column="0">
      <widget class="QPushButton" name="btnAdd">
       <property name="text">
        <string>添加</string>
       </property>
      </widget>
     </item>
     <item row="0" column="1">
      <widget class="QPushButton" name="btnAddDone">
       <property name="text">
        <string>完成</string>
       </property>
      </widget>
     </item>
    </layout>
   </item>
  </layout>
 </widget>
 <resources/>
 <connections/>
</ui>
