# Supplementary material for: Optimal seamline detection for SAR image mosaicking guided by superpixel segmentation and region merging
Source: PLoS One. 2026 May 8;21(5):e0348842. doi: 10.1371/journal.pone.0348842 (PMC13155582; doi:10.1371/journal.pone.0348842)
Supplement: S4 Code — (ZIP) [file pone.0348842.s004.zip › Code/src/ui/MyDialog.cpp]

#include "MyDialog.h"
#include "ui_MyDialog.h" // CMake 自动生成的头文件
#include "TaskManager.h"
#include <qgsmapcanvas.h>
#include <QMessageBox>
#include<QFileDialog>


MyDialog::MyDialog(QgisInterface* iface, QWidget* parent)
    : QDialog(parent)// 初始化基类
    , ui(new Ui::MyDialog)// 创建界面对象
    , mIface(iface)// 保存 QGIS 接口
{
    ui->setupUi(this);// 关键：将 ui 对象中的控件安装到当前的 MyDialog 窗口上


	this->setWindowIcon(QIcon(":/pluginTest/res/icons/window.png"));//设置窗口图标)
    ui->btn_openSectionDir->setIcon(QIcon(":/pluginTest/res/icons/open.png"));
	ui->btn_openRefTable->setIcon(QIcon(":/pluginTest/res/icons/open.png"));
    ui->btn_chooseExportXlsx->setIcon(QIcon(":/pluginTest/res/icons/out.png"));
	ui->btn_choseSHPDir->setIcon(QIcon(":/pluginTest/res/icons/out.png"));
    // 连接信号槽：点击按钮执行业务
    /*
    * 参数 1 (ui->btnRun)：发送者。你在界面上画的名为 btnRun 的按钮。
    参数 2 (&QPushButton::clicked)：信号。点击按钮这个动作。
    参数 3 (this)：接收者。当前的对话框对象。
    参数 4 (&MyDialog::on_btnRun_clicked)：槽函数。接收到点击后要执行的代码。
    */
    connect(ui->btn_openRefTable, &QPushButton::clicked, this, &MyDialog::on_btnOpenRefDir_clicked);
    connect(ui->btn_openSectionDir, &QPushButton::clicked, this, &MyDialog::on_btnOpenSectionDir_clicked);
    connect(ui->btn_choseSHPDir, &QPushButton::clicked, this, &MyDialog::on_btnChooseSHPResultDir_clicked);
    connect(ui->btnStart, &QPushButton::clicked, this, &MyDialog::on_btnRun_clicked);
	connect(ui->btn_chooseExportXlsx, &QPushButton::clicked, this, &MyDialog::on_btnChooseExportXlsx_clicked);
}

MyDialog::~MyDialog() {
    delete ui;// 释放内存，防止内存泄漏。由于 ui 是 new 出来的，必须手动 delete。
}


void MyDialog::on_btnOpenRefDir_clicked()
{
    // 通过界面选择文件。参数：父窗口, 标题, 默认打开路径, 过滤器
    QString xlsxChooseFile = QFileDialog::getOpenFileName(this, tr("choose xlsx ref table"), "D:\\", tr("Excel Files (*.xlsx *.xls)"));
	// 如果选择了文件，则将路径显示在文本框中
    if (!xlsxChooseFile.isEmpty()) {
        ui->lineEdit_refTableDir->clear();
        ui->lineEdit_refTableDir->setText(xlsxChooseFile);
	}
}
void MyDialog::on_btnOpenSectionDir_clicked()
{
    QString sectionFilesDir = QFileDialog::getExistingDirectory(this, tr("choose section files dir"), "D:\\", QFileDialog::ShowDirsOnly| QFileDialog::DontResolveSymlinks);
   
    if (!sectionFilesDir.isEmpty()) {
        ui->lineEdit_sectionFilesDir->clear();
        ui->lineEdit_sectionFilesDir->setText(sectionFilesDir);
	}
}

void MyDialog::on_btnChooseSHPResultDir_clicked()
{
    QString shpResultDir = QFileDialog::getExistingDirectory(this, tr("choose shp result dir"), "D:\\", QFileDialog::ShowDirsOnly | QFileDialog::DontResolveSymlinks);
    if (!shpResultDir.isEmpty()) {
        ui->lineEdit_shpResultDir->clear();
        ui->lineEdit_shpResultDir->setText(shpResultDir);
	}
}

void MyDialog::on_btnRun_clicked() {

    //读取参数
	QString xlsxPath = ui->lineEdit_refTableDir->text();
	QString sectionDir = ui->lineEdit_sectionFilesDir->text();//县级文件夹
	QString shpResultDir = ui->lineEdit_shpResultDir->text();
	QString exportXlsxDir = ui->lineEdit_exportTable->text();
   
	//读取流域代码对照表
	ExcelData rvCompData = TaskManager::readRvNameCompareTable(xlsxPath);

    QList<CountyInfo> countyList = TaskManager::buildCountyRvInfo(sectionDir,rvCompData);

    for (int j = 0; j < countyList.size(); j++)
    {
        CountyInfo countyInfo = countyList[j];
        qDebug() << countyInfo.countyName<<"\n";
        for (int x = 0; x < countyInfo.rvGroups.size(); x++)
        {
            RvGroup rvGrop = countyInfo.rvGroups[x];
            qDebug() <<"\t" << rvGrop.oldRvCode << "\n";
            for (int y = 0; y < rvGrop.items.size(); y++)
            {
                RvItem rvItem = rvGrop.items[y];
                qDebug() << "\t\t" << rvItem.newRvCode << "--" << rvItem.riverName << "\n";
            }
        }

    }


  
    QXlsx::Document xlsxZeroPoint;
    QList<QString> zeroCodeList;


    //逐个县处理
    for (int j = 0; j < countyList.size(); j++)
    {
		//县级目录
		CountyInfo countyInfo = countyList[j];
		//存储县级所有断面数据
		QList<QVariant> allCountySectionDataList;//存储整个县所有断面数据

        for(int k = 0;k<countyInfo.rvGroups.size();k++)
        {
            //流域目录
            RvGroup rvGroup = countyInfo.rvGroups[k];
			QString rvSectionPath = sectionDir + "/" + countyInfo.countyName + "/" + rvGroup.oldRvCode;//流域断面目录

            //处理纵断面
            QList<QString> zSectionFiles = TaskManager::extractZSectionFile(rvSectionPath);//提取纵断面文件列表
            QList<InSectionData_Z> sectionZDataList;//存储所有纵断面数据
            for (int i = 0; i < zSectionFiles.size(); ++i)
            {
                QString ZfilePath = zSectionFiles.at(i);
                InSectionData_Z allDataZ ;
                ExcelTrans::readInSection_Z(ZfilePath,allDataZ);
                //ExcelData allZData = TaskManager::readXlsxZTable(ZfilePath);//表格中的全部数据
                //ExcelData sectionZData = TaskManager::extractZSectionData(allZData);//表格中的断面数据
                
                if (allDataZ.points.size() == 0)
                {
                    zeroCodeList.append(allDataZ.meta.sectionCode);
                }
                else
                {
                    sectionZDataList.append(allDataZ);//存储该断面数据
                }
            }
            
            //处理沟道横断面
            QList<QString> hSectionFiles = TaskManager::extractHSectionFile(rvSectionPath);//提取横断面文件列表
            QList<InSectionData_H> sectionHDataList;//存储所有横断面数据
            for (int i = 0; i < hSectionFiles.size(); ++i)
            {
                QString HfilePath = hSectionFiles.at(i);
                InSectionData_H allDataH;
                ExcelTrans::readInSection_H(HfilePath, allDataH);
                
                if (allDataH.points.size() == 0)
                {
                    zeroCodeList.append(allDataH.meta.crossSectionCode);
                }
                else
                {
                    sectionHDataList.append(allDataH);//存储该断面数据
                }
            }

            //处理阻水建筑横断面
            QList<QString> aSectionFiles = TaskManager::extractASectionFile(rvSectionPath);//提取阻水断面文件列表
            QList<InSectionData_A> sectionADataList;
            for (int i = 0; i < aSectionFiles.size(); ++i)
            {
                QString AfilePath = aSectionFiles.at(i);
                InSectionData_A allDataA;
                ExcelTrans::readInSection_A(AfilePath, allDataA);
               
                if (allDataA.points.size() == 0)
                {
                    zeroCodeList.append(allDataA.meta.damCode);
                }
                else
                {
                    sectionADataList.append(allDataA);//存储该断面数据
                }
            }


            //纵断面排序并从重新赋值河流代码
            TaskManager::sectionZDataSortAndNewCode(sectionZDataList,rvGroup.items);
            
            QList<QVariant> sectionDataList;//存储流域所有断面数据
            //横断面排序---------------------------------------
            QList<QVariant> sectionHADataListQv;//阻水和横断面容器
            //一次性注册类型
            qRegisterMetaType<InSectionData_A>("InSectionData_A");
            qRegisterMetaType<InSectionData_H>("InSectionData_H");
            qRegisterMetaType<InSectionData_Z>("InSectionData_Z");
            //存入容器
        

            for (int t = 0; t < sectionHDataList.size(); t++)
            {
                QVariant vH = QVariant::fromValue(sectionHDataList[t]);
                sectionHADataListQv.append(vH);
            }
            for (int t = 0; t < sectionADataList.size(); t++)
            {
                QVariant vA = QVariant::fromValue(sectionADataList[t]);
                sectionHADataListQv.append(vA);
            }

     

            QList<QVariant> sectionZDataListQv;//存储纵断面
            for (int t = 0; t < sectionZDataList.size(); t++)
            {
                QVariant vZ = QVariant::fromValue(sectionZDataList[t]);
                sectionZDataListQv.append(vZ);
            }
            sectionDataList = TaskManager::sectionAHDataSort(sectionHADataListQv, sectionZDataListQv);//

			
            //重新编号并写出断面代码对照表
            QString sectionCompareTablePath = exportXlsxDir + "/" + countyInfo.countyName + "/" + rvGroup.oldRvCode + QString::fromLocal8Bit("_断面代码对照表.xlsx");
            TaskManager::reOrder(sectionDataList,sectionCompareTablePath);
            
            allCountySectionDataList.append(sectionDataList);//存储整个县所有断面数据
		}
       
		//QString countyName = countyInfo.countyName.split("_").last();
        QString countyName = countyInfo.countyName.split("_").first();
        QString  outputDir = shpResultDir + "/" + countyInfo.countyName + "/" + QStringLiteral("电子数据/空间数据/");
        QDir().mkpath(outputDir);
        GDALDataset* poDS = TaskManager::createShpFromFixedList(allCountySectionDataList, outputDir + countyName + QString::fromLocal8Bit("-断面平面位置L.shp"));

        if (ui->checkBox_isShowShp->isChecked())
        {
            TaskManager::displayDatasetOnQgis(poDS,countyName);

        }

    }

    if (zeroCodeList.size() > 0)
    {
        for (int k = 0; k < zeroCodeList.size(); k++)
        {
            xlsxZeroPoint.write(k + 1, 1, zeroCodeList[k]);
        }

        xlsxZeroPoint.saveAs("D:/Desktop/trans/zeroCodes.xlsx");
    }

}

void MyDialog::on_btnChooseExportXlsx_clicked()
{
    QString exportXlsxDir = QFileDialog::getExistingDirectory(this, tr("choose export xlsx dir"), "D:\\", QFileDialog::ShowDirsOnly | QFileDialog::DontResolveSymlinks);
    if (!exportXlsxDir.isEmpty()) {
        ui->lineEdit_exportTable->clear();
        ui->lineEdit_exportTable->setText(exportXlsxDir);
    }
}
