# Supplementary material for: Optimal seamline detection for SAR image mosaicking guided by superpixel segmentation and region merging
Source: PLoS One. 2026 May 8;21(5):e0348842. doi: 10.1371/journal.pone.0348842 (PMC13155582; doi:10.1371/journal.pone.0348842)
Supplement: S4 Code — (ZIP) [file pone.0348842.s004.zip › Code/src/ui/MyDialog.h]

#ifndef MYDIALOG_H
#define MYDIALOG_H

#include <QDialog>
#include <qgisinterface.h>
#include<qmessagebox.h>

namespace Ui { class MyDialog; }//这是 Qt 的前向声明。它指向由 .ui 文件自动生成的界面类。通过这种方式，我们可以把界面的布局定义（XML）与业务逻辑代码分离


//这是一个对话框窗口。它拥有对话框的所有特性（如模态显示、确定 / 取消按钮等）。
class MyDialog : public QDialog {
    Q_OBJECT
public:

    /*
    * QgisInterface* iface：这是从主插件传进来的“遥控器”，让对话框也能操作地图。
      QWidget* parent：父窗口指针。通常传入 QGIS 主窗口，这样对话框就能嵌套在 QGIS 进程中，而不是作为一个独立的 Windows 任务。
    */
    explicit MyDialog(QgisInterface* iface, QWidget* parent = nullptr);
    ~MyDialog();

private slots:

	void on_btnOpenRefDir_clicked(); // 点击按钮选择参考目录
	void on_btnOpenSectionDir_clicked(); // 点击按钮选择断面目录
	void on_btnChooseSHPResultDir_clicked(); // 点击按钮选择生成的shp文件存放目录
    void on_btnRun_clicked(); // 点击按钮执行

	void on_btnChooseExportXlsx_clicked();//选择表格导出路径

private:
    Ui::MyDialog* ui;//这是一个指针，包含了你在 Qt Designer 中摆放的所有控件
    QgisInterface* mIface;//在对话框内部持久化保存 QGIS 接口，方便在点击按钮时使用
};

#endif
