# Supplementary material for: Optimal seamline detection for SAR image mosaicking guided by superpixel segmentation and region merging
Source: PLoS One. 2026 May 8;21(5):e0348842. doi: 10.1371/journal.pone.0348842 (PMC13155582; doi:10.1371/journal.pone.0348842)
Supplement: S4 Code — (ZIP) [file pone.0348842.s004.zip › Code/src/ui/MyDialog.ui]

<?xml version="1.0" encoding="UTF-8"?>
<ui version="4.0">
 <class>MyDialog</class>
 <widget class="QDialog" name="MyDialog">
  <property name="geometry">
   <rect>
    <x>0</x>
    <y>0</y>
    <width>547</width>
    <height>399</height>
   </rect>
  </property>
  <property name="windowTitle">
   <string>xlsx2shp</string>
  </property>
  <property name="windowIcon">
   <iconset>
    <normaloff>../res/icons/window.png</normaloff>../res/icons/window.png</iconset>
  </property>
  <layout class="QGridLayout" name="gridLayout">
   <item row="0" column="0">
    <layout class="QHBoxLayout" name="horizontalLayout">
     <property name="spacing">
      <number>0</number>
     </property>
     <item>
      <widget class="QLineEdit" name="lineEdit_refTableDir">
       <property name="minimumSize">
        <size>
         <width>0</width>
         <height>35</height>
        </size>
       </property>
       <property name="maximumSize">
        <size>
         <width>16777215</width>
         <height>35</height>
        </size>
       </property>
       <property name="text">
        <string>‪D:/Desktop/rvNameCompare.xlsx</string>
       </property>
      </widget>
     </item>
     <item>
      <widget class="QPushButton" name="btn_openRefTable">
       <property name="minimumSize">
        <size>
         <width>35</width>
         <height>35</height>
        </size>
       </property>
       <property name="maximumSize">
        <size>
         <width>35</width>
         <height>35</height>
        </size>
       </property>
       <property name="text">
        <string/>
       </property>
       <property name="icon">
        <iconset>
         <normaloff>../res/icons/open.png</normaloff>../res/icons/open.png</iconset>
       </property>
       <property name="iconSize">
        <size>
         <width>35</width>
         <height>35</height>
        </size>
       </property>
      </widget>
     </item>
    </layout>
   </item>
   <item row="1" column="0">
    <layout class="QHBoxLayout" name="horizontalLayout_2">
     <property name="spacing">
      <number>0</number>
     </property>
     <item>
      <widget class="QLineEdit" name="lineEdit_sectionFilesDir">
       <property name="minimumSize">
        <size>
         <width>0</width>
         <height>35</height>
        </size>
       </property>
       <property name="maximumSize">
        <size>
         <width>16777215</width>
         <height>35</height>
        </size>
       </property>
       <property name="text">
        <string>D:/Desktop/classify</string>
       </property>
      </widget>
     </item>
     <item>
      <widget class="QPushButton" name="btn_openSectionDir">
       <property name="minimumSize">
        <size>
         <width>35</width>
         <height>35</height>
        </size>
       </property>
       <property name="maximumSize">
        <size>
         <width>35</width>
         <height>35</height>
        </size>
       </property>
       <property name="text">
        <string/>
       </property>
       <property name="icon">
        <iconset>
         <normaloff>../res/icons/open.png</normaloff>../res/icons/open.png</iconset>
       </property>
       <property name="iconSize">
        <size>
         <width>35</width>
         <height>35</height>
        </size>
       </property>
      </widget>
     </item>
    </layout>
   </item>
   <item row="2" column="0">
    <layout class="QHBoxLayout" name="horizontalLayout_3">
     <property name="spacing">
      <number>0</number>
     </property>
     <item>
      <widget class="QLineEdit" name="lineEdit_shpResultDir">
       <property name="minimumSize">
        <size>
         <width>0</width>
         <height>35</height>
        </size>
       </property>
       <property name="maximumSize">
        <size>
         <width>16777215</width>
         <height>35</height>
        </size>
       </property>
       <property name="text">
        <string>D:/Desktop/classify</string>
       </property>
      </widget>
     </item>
     <item>
      <widget class="QPushButton" name="btn_choseSHPDir">
       <property name="minimumSize">
        <size>
         <width>35</width>
         <height>35</height>
        </size>
       </property>
       <property name="maximumSize">
        <size>
         <width>35</width>
         <height>35</height>
        </size>
       </property>
       <property name="text">
        <string/>
       </property>
       <property name="icon">
        <iconset>
         <normaloff>../res/icons/out.png</normaloff>../res/icons/out.png</iconset>
       </property>
       <property name="iconSize">
        <size>
         <width>35</width>
         <height>35</height>
        </size>
       </property>
      </widget>
     </item>
    </layout>
   </item>
   <item row="3" column="0">
    <layout class="QHBoxLayout" name="horizontalLayout_5">
     <property name="spacing">
      <number>0</number>
     </property>
     <item>
      <widget class="QLineEdit" name="lineEdit_exportTable">
       <property name="minimumSize">
        <size>
         <width>0</width>
         <height>35</height>
        </size>
       </property>
       <property name="maximumSize">
        <size>
         <width>16777215</width>
         <height>35</height>
        </size>
       </property>
       <property name="text">
        <string>D:/Desktop/classify</string>
       </property>
      </widget>
     </item>
     <item>
      <widget class="QPushButton" name="btn_chooseExportXlsx">
       <property name="minimumSize">
        <size>
         <width>35</width>
         <height>35</height>
        </size>
       </property>
       <property name="maximumSize">
        <size>
         <width>35</width>
         <height>35</height>
        </size>
       </property>
       <property name="text">
        <string/>
       </property>
       <property name="icon">
        <iconset>
         <normaloff>../res/icons/out.png</normaloff>../res/icons/out.png</iconset>
       </property>
       <property name="iconSize">
        <size>
         <width>35</width>
         <height>35</height>
        </size>
       </property>
      </widget>
     </item>
    </layout>
   </item>
   <item row="4" column="0">
    <layout class="QHBoxLayout" name="horizontalLayout_4">
     <item>
      <spacer name="horizontalSpacer_2">
       <property name="orientation">
        <enum>Qt::Horizontal</enum>
       </property>
       <property name="sizeHint" stdset="0">
        <size>
         <width>40</width>
         <height>20</height>
        </size>
       </property>
      </spacer>
     </item>
     <item>
      <widget class="QCheckBox" name="checkBox_isShowShp">
       <property name="minimumSize">
        <size>
         <width>0</width>
         <height>35</height>
        </size>
       </property>
       <property name="maximumSize">
        <size>
         <width>16777215</width>
         <height>35</height>
        </size>
       </property>
       <property name="text">
        <string>是否显示shp文件</string>
       </property>
       <property name="checked">
        <bool>true</bool>
       </property>
      </widget>
     </item>
     <item>
      <widget class="QPushButton" name="btnStart">
       <property name="minimumSize">
        <size>
         <width>0</width>
         <height>35</height>
        </size>
       </property>
       <property name="maximumSize">
        <size>
         <width>16777215</width>
         <height>35</height>
        </size>
       </property>
       <property name="text">
        <string>开始转换</string>
       </property>
      </widget>
     </item>
     <item>
      <spacer name="horizontalSpacer">
       <property name="orientation">
        <enum>Qt::Horizontal</enum>
       </property>
       <property name="sizeHint" stdset="0">
        <size>
         <width>40</width>
         <height>20</height>
        </size>
       </property>
      </spacer>
     </item>
    </layout>
   </item>
  </layout>
 </widget>
 <resources/>
 <connections/>
</ui>
