# Supplementary material for: Optimal seamline detection for SAR image mosaicking guided by superpixel segmentation and region merging
Source: PLoS One. 2026 May 8;21(5):e0348842. doi: 10.1371/journal.pone.0348842 (PMC13155582; doi:10.1371/journal.pone.0348842)
Supplement: S4 Code — (ZIP) [file pone.0348842.s004.zip › Code/src/ui/reClassifyCounty.cpp]

#include "reClassifyCounty.h"
#include "ui_reClassifyCounty.h"
#include<QFileDialog>
#include"DataClassify.h"

ReClassifyCounty::ReClassifyCounty(QgisInterface* iface, QWidget* parent)
    : QDialog(parent),
    ui(new Ui::ReClassifyCounty),
    mIface(iface)
{
    ui->setupUi(this);

    connect(ui->btnSelectCountyCode, &QPushButton::clicked, this, &ReClassifyCounty::on_btnSelectCountyCodeHandle_Clicked);
    connect(ui->btnSelectInputDir, &QPushButton::clicked, this, &ReClassifyCounty::on_btnSelectInputDirdHandle_Clicked);
    connect(ui->btnSelectOutputDir, &QPushButton::clicked, this, &ReClassifyCounty::on_btnSelectOutputDirdHandle_Clicked);
    connect(ui->btnStrat, &QPushButton::clicked, this, &ReClassifyCounty::on_btnStartHandle_Clicked);
    

}

ReClassifyCounty::~ReClassifyCounty()
{
    delete ui;
}


static PointColumnIndex parsePointHeader2RowsZ(
    QXlsx::Document& xlsx,
    int rowHeader1,   // 序号 | 测量点 | 断面信息
    int rowHeader2    // 距离 | 经度 | ...
)
{
    PointColumnIndex idx;
    int maxCol = xlsx.dimension().lastColumn();

    // ---------- 第一行：序号 / 测量点 ----------
    for (int col = 1; col <= maxCol; ++col)
    {
        auto cell = xlsx.cellAt(rowHeader1, col);
        if (!cell)
            continue;

        QString text = cell->value().toString().trimmed();

        if (text.contains(QString::fromLocal8Bit("垂线号")))
            idx.colIndex = col;
        else if (text.contains(QString::fromLocal8Bit("测量点")))
            idx.colPointType = col;
    }

    // ---------- 第二行：断面信息子字段 ----------
    for (int col = 1; col <= maxCol; ++col)
    {
        auto cell = xlsx.cellAt(rowHeader2, col);
        if (!cell)
            continue;

        QString text = cell->value().toString().trimmed();
        if (text.isEmpty())
            continue;

        if (text.contains(QString::fromLocal8Bit("13.距离(m)")))
            idx.colDistance = col;
        else if (text.contains(QString::fromLocal8Bit("14.量距方向(°)")))
            idx.colAzimuth = col;
        else if (text.contains(QString::fromLocal8Bit("15.河底高程(m)")))
            idx.colBedElev = col;
        else if (text.contains(QString::fromLocal8Bit("16.水面高程(m)")))
            idx.colWaterElev = col;
        else if (text.contains(QString::fromLocal8Bit("17.经度(°)")))
            idx.colLon = col;
        else if (text.contains(QString::fromLocal8Bit("18.纬度(°)")))
            idx.colLat = col;
       
    }

    return idx;
}

void ReClassifyCounty::readZData(sectionData& sectionZData, QString sectionZPath)
{
    QXlsx::Document xlsx(sectionZPath);
    if (!xlsx.load())
    {
        QMessageBox::warning(this, QString::fromLocal8Bit("警告"), QString::fromLocal8Bit("表格打开失败：") + sectionZPath);
        return;
    }
    const int firstRow = xlsx.dimension().firstRow();
    const int lastRow = xlsx.dimension().lastRow();

    bool pointTableStarted = false;
    bool headerParsed = false;
    int headerRow1 = -1;
    int headerRow2 = -1;
    PointColumnIndex colIdx;

    int autoIndex = 1;
    sectionZData.path = sectionZPath;
    for (int row = firstRow; row <= lastRow; ++row)
    {
        QStringList rowTexts = ExcelTrans::readRowTexts(xlsx, row);
        if (rowTexts.isEmpty())
            continue;
        QString rowLine = rowTexts.join(" ");

        if (rowLine.contains(QString::fromLocal8Bit("断面类别")))
        {
            sectionZData.TYPES = ExcelTrans::valueAfterKey(xlsx, row, QString::fromLocal8Bit("断面类别"));
        }

        if (rowLine.contains(QString::fromLocal8Bit("所在沟道")))
        {
            sectionZData.RVNAME = ExcelTrans::valueAfterKey(xlsx, row, QString::fromLocal8Bit("所在沟道"));
        }

        if (rowLine.contains(QString::fromLocal8Bit("河流代码")))
        {
            sectionZData.RVCD = ExcelTrans::valueAfterKey(xlsx, row, QString::fromLocal8Bit("河流代码"));
        }

        if(rowLine.contains(QString::fromLocal8Bit("断面名称")))
        {
            sectionZData.NAME = ExcelTrans::valueAfterKey(xlsx, row, QString::fromLocal8Bit("断面名称"));
        }

        
        sectionZData.PID = sectionZData.RVCD+ sectionZData.TYPES+ sectionZData.NAME.right(5);


        // ================= 测点表头识别 =================
        if (!pointTableStarted &&
            rowLine.contains(QString::fromLocal8Bit("垂线号")) &&
            rowLine.contains(QString::fromLocal8Bit("测量点")) &&
            rowLine.contains(QString::fromLocal8Bit("断面信息")))
        {
            headerRow1 = row;
            continue;
        }

        // ===== 第二行表头 =====
        if (headerRow1 > 0 && !headerParsed &&
            rowLine.contains(QString::fromLocal8Bit("13.距离(m)")) &&
            rowLine.contains(QString::fromLocal8Bit("17.经度(°)")))
        {
            headerRow2 = row;
            colIdx = parsePointHeader2RowsZ(xlsx, headerRow1, headerRow2);
            headerParsed = colIdx.isValid();
            pointTableStarted = headerParsed;
            continue;
        }
        if (pointTableStarted && headerParsed)
        {
            sectionPoints tmpP;
            // 去除字符串中的所有空白字符
            auto cleanStr = [](QString s) {
                // 去掉首尾空白
                s = s.trimmed();
                // 去掉中间所有空白（空格 / 制表符 / 全角空格等）
                s.remove(QRegularExpression("\\s+"));
                return s;
                };

            auto getD = [&](int c) -> double {
                auto cell = xlsx.cellAt(row, c);
                if (!cell) return 0.0;

                bool ok = false;
                double v = cleanStr(cell->value().toString()).toDouble(&ok);
                return ok ? v : 0.0;
                };

            auto getS = [&](int c) -> QString {
                auto cell = xlsx.cellAt(row, c);
                return cell ? cleanStr(cell->value().toString()) : QString();
                };


            if (getD(colIdx.colBedElev) == 0.0)
            {
                continue;
            }


            tmpP.Lon = getD(colIdx.colLon);
            tmpP.Lat = getD(colIdx.colLat);
         
            sectionZData.Points.append(tmpP);
           
        }
    }
}


static PointColumnIndex_H parsePointHeader2RowsH(
    QXlsx::Document& xlsx,
    int rowHeader1
)
{
    PointColumnIndex_H idx;
    int maxCol = xlsx.dimension().lastColumn();

    // ---------- 第一行：序号 / 测量点 ----------
    for (int col = 1; col <= maxCol; ++col)
    {
        auto cell = xlsx.cellAt(rowHeader1, col);
        if (!cell)
            continue;

        QString text = cell->value().toString().trimmed();
        if (text.isEmpty())
            continue;

        if (text.contains(QString::fromLocal8Bit("垂线号")))
            idx.colIndex = col;
        else if (text.contains(QString::fromLocal8Bit("断面特征点描述")))
            idx.colPointDesc = col;
        else if (text.contains(QString::fromLocal8Bit("18.起点距(m)")))
            idx.colStartDist = col;
        else if (text.contains(QString::fromLocal8Bit("19.高程(m)")))
            idx.colElev = col;
        else if (text.contains(QString::fromLocal8Bit("20.经度(°)")))
            idx.colLon = col;
        else if (text.contains(QString::fromLocal8Bit("21.纬度(°)")))
            idx.colLat = col;
        else if (text.contains(QString::fromLocal8Bit("22.糙率")))
            idx.colRoughness = col;
    }

    return idx;
}

void ReClassifyCounty::readHData(sectionData& sectionHData, QString sectionHPath)
{
    QXlsx::Document xlsx(sectionHPath);
    if (!xlsx.load())
    {
        QMessageBox::warning(this, QString::fromLocal8Bit("警告"), QString::fromLocal8Bit("表格打开失败：") + sectionHPath);
        return;
    }
    const int firstRow = xlsx.dimension().firstRow();
    const int lastRow = xlsx.dimension().lastRow();

    bool pointTableStarted = false;
    bool headerParsed = false;
    int headerRow1 = -1;
    int headerRow2 = -1;
    
    PointColumnIndex_H colIdx;
    int autoIndex = 1;
    sectionHData.path = sectionHPath;
    for (int row = firstRow; row <= lastRow; ++row)
    {
        QStringList rowTexts = ExcelTrans::readRowTexts(xlsx, row);
        if (rowTexts.isEmpty())
            continue;
        QString rowLine = rowTexts.join(" ");

        if (rowLine.contains(QString::fromLocal8Bit("断面类别")))
        {
            sectionHData.TYPES = ExcelTrans::valueAfterKey(xlsx, row, QString::fromLocal8Bit("断面类别"));
        }

        if (rowLine.contains(QString::fromLocal8Bit("所在沟道")))
        {
            sectionHData.RVNAME = ExcelTrans::valueAfterKey(xlsx, row, QString::fromLocal8Bit("所在沟道"));
        }

        if (rowLine.contains(QString::fromLocal8Bit("河流代码")))
        {
            sectionHData.RVCD = ExcelTrans::valueAfterKey(xlsx, row, QString::fromLocal8Bit("河流代码"));
        }

        if (rowLine.contains(QString::fromLocal8Bit("断面名称")))
        {
            sectionHData.NAME = ExcelTrans::valueAfterKey(xlsx, row, QString::fromLocal8Bit("断面名称"));
        }


        sectionHData.PID = sectionHData.RVCD + sectionHData.TYPES + sectionHData.NAME.right(5);


        // ================= 测点表头识别 =================
        if (!pointTableStarted &&
            rowLine.contains(QString::fromLocal8Bit("垂线号")) &&
            rowLine.contains(QString::fromLocal8Bit("断面特征点描述")) &&
            rowLine.contains(QString::fromLocal8Bit("18.起点距(m)")))
        {
            headerRow1 = row;
            colIdx = parsePointHeader2RowsH(xlsx, headerRow1);
            headerParsed = colIdx.isValid();
            pointTableStarted = headerParsed;
            continue;
        }

       
        if (pointTableStarted && headerParsed)
        {
            sectionPoints tmpP;
            // 去除字符串中的所有空白字符
            auto cleanStr = [](QString s) {
                // 去掉首尾空白
                s = s.trimmed();
                // 去掉中间所有空白（空格 / 制表符 / 全角空格等）
                s.remove(QRegularExpression("\\s+"));
                return s;
                };

            auto getD = [&](int c) -> double {
                auto cell = xlsx.cellAt(row, c);
                if (!cell) return 0.0;

                bool ok = false;
                double v = cleanStr(cell->value().toString()).toDouble(&ok);
                return ok ? v : 0.0;
                };

            auto getS = [&](int c) -> QString {
                auto cell = xlsx.cellAt(row, c);
                return cell ? cleanStr(cell->value().toString()) : QString();
                };


            if (getD(colIdx.colElev) == 0.0)
            {
                continue;
            }


            tmpP.Lon = getD(colIdx.colLon);
            tmpP.Lat = getD(colIdx.colLat);

            sectionHData.Points.append(tmpP);

        }
    }
}

void ReClassifyCounty::readCountyCode(QList<countyNameCode>& allCountyNameCode, QString countyNameCodePath)
{
    Document xlsx(countyNameCodePath);
    if (!xlsx.load())
    {
      
        QMessageBox::warning(this,QString::fromLocal8Bit("警告"), QString::fromLocal8Bit("excel 打开失败：") + countyNameCodePath);
        return;
    }
    Worksheet* sheet = xlsx.currentWorksheet();
    if (!sheet)
    {
        QMessageBox::warning(this, QString::fromLocal8Bit("警告"), QString::fromLocal8Bit("sheet 打开失败：") + countyNameCodePath);
        return;
    }
    countyNameCode tmpNameCode;
    CellRange range = sheet->dimension();
    int firstRow = range.firstRow();
    int lastRow = range.lastRow();
    
    for (int row = firstRow; row <= lastRow; ++row)
    {
        tmpNameCode.name = xlsx.read(row, 2).toString();
        tmpNameCode.code = xlsx.read(row, 1).toString();

        allCountyNameCode.append(tmpNameCode);
            
    }
   


}

GDALDataset* ReClassifyCounty::writeLineSHP(const QList<sectionData>& sectionDataList, QString shpFilePath)
{
    if (sectionDataList.isEmpty()) return nullptr;

    GDALAllRegister();
    // 告诉 GDAL：文件名是 UTF-8
    CPLSetConfigOption("GDAL_FILENAME_IS_UTF8", "YES");

    // 告诉 Shapefile：属性表使用 UTF-8
    CPLSetConfigOption("SHAPE_ENCODING", "UTF-8");

    GDALDriver* poDriver = GetGDALDriverManager()->GetDriverByName("ESRI Shapefile");
    if (!poDriver) return nullptr;

    GDALDataset* poDS = poDriver->Create(
        shpFilePath.toUtf8().constData(),
        0, 0, 0, GDT_Unknown, nullptr
    );
    if (!poDS) return nullptr;

    // 坐标系
    OGRSpatialReference oSRS;
    oSRS.importFromEPSG(4326);

    // 创建图层
    char* papszLCO[] = {
       const_cast<char*>("ENCODING=UTF-8"),
       nullptr
    };

    OGRLayer* poLayer = poDS->CreateLayer(
        "section_line",
        &oSRS,
        wkbLineString,
        papszLCO
    );

    if (!poLayer) return nullptr;

    // =========================
    // 统一创建属性字段
    // =========================

    //sHAPE 字段
    OGRFieldDefn oPID1("Shapes", OFTString);
    oPID1.SetWidth(50);
    poLayer->CreateField(&oPID1);


    //PID 字段
    OGRFieldDefn oPID("PID", OFTString);
    oPID.SetWidth(50);
    poLayer->CreateField(&oPID);

    //河流名称字段
    OGRFieldDefn oPID3("RVNAME", OFTString);
    oPID3.SetWidth(50);
    poLayer->CreateField(&oPID3);

    //河流代码字段
    OGRFieldDefn oPID4("RVCD", OFTString);
    oPID4.SetWidth(50);
    poLayer->CreateField(&oPID4);

    //断面类型字段
    OGRFieldDefn oPID5("TYPES", OFTString);
    oPID5.SetWidth(50);
    poLayer->CreateField(&oPID5);

    //断面名称字段
    OGRFieldDefn oPID6("NAME", OFTString);
    oPID6.SetWidth(50);
    poLayer->CreateField(&oPID6);

   


    // =========================
    // 遍历每一条线
    // =========================
    for (int lineIdx = 0; lineIdx < sectionDataList.size(); ++lineIdx)
    {
        
            sectionData line_i = sectionDataList[lineIdx];
            // 1️⃣ 读取属性
            QString shpValue = "Polyline";
            QString pidValue = line_i.PID;
            QString riverNameValue = line_i.RVNAME;
            QString riverCodeValue = line_i.RVCD;
            QString sectionTypeValue = line_i.TYPES;
            QString sectionNameValue = line_i.NAME;


            // 2️⃣ 构建线几何
            OGRLineString line;
            bool hasPoints = false;
            for (int i = 0; i < line_i.Points.size(); ++i)
            {
                double lon = line_i.Points[i].Lon;
                double lat = line_i.Points[i].Lat;


                line.addPoint(lon, lat);
                hasPoints = true;
            }

            // 3️⃣ 创建要素
            OGRFeature* poFeature =
                OGRFeature::CreateFeature(poLayer->GetLayerDefn());

            poFeature->SetField("PID", pidValue.toUtf8().constData());
            poFeature->SetField("Shapes", shpValue.toUtf8().constData());
            poFeature->SetField("RVNAME", riverNameValue.toUtf8().constData());
            poFeature->SetField("RVCD", riverCodeValue.toUtf8().constData());
            poFeature->SetField("TYPES", sectionTypeValue.toUtf8().constData());
            poFeature->SetField("NAME", sectionNameValue.toUtf8().constData());

            poFeature->SetGeometry(&line);

            if (poLayer->CreateFeature(poFeature) != OGRERR_NONE)
            {
                qDebug() << "写入第" << lineIdx << "条线失败";
            }

            OGRFeature::DestroyFeature(poFeature);
        
    }

    poDS->FlushCache();
    return poDS;
}

void ReClassifyCounty::runClassify(QList<sectionData>, QString outputDir)
{
}

QStringList ReClassifyCounty::findSpecifiedDirs(const QString& rootPath, QString specifiedDir)
{
    QStringList result;

    QDirIterator it(
        rootPath,
        QDir::Dirs | QDir::NoDotAndDotDot,
        QDirIterator::Subdirectories
    );

    while (it.hasNext())
    {
        it.next();

        QFileInfo info = it.fileInfo();
        if (!info.isDir())
            continue;

        if (info.fileName() ==specifiedDir)
        {
            result << info.absoluteFilePath();
        }
    }

    return result;
}

void ReClassifyCounty::on_btnSelectCountyCodeHandle_Clicked()
{
    QString filePath = QFileDialog::getOpenFileName(
        this,
        tr("select county code path"),
        "D:\\Desktop",
        tr("Excel (*.xls *.xlsx)")
    );

    if (!filePath.isEmpty())
    {
        countyCodePath = filePath;
        ui->lineEdit_countyCodeDir->clear();
        ui->lineEdit_countyCodeDir->setText(countyCodePath);
    }
}


void ReClassifyCounty::on_btnSelectInputDirdHandle_Clicked()
{
    this->inputDir = QFileDialog::getExistingDirectory(this, tr("select input dir"), "D:\\Desktop", QFileDialog::ShowDirsOnly | QFileDialog::DontResolveSymlinks);
    if (!inputDir.isEmpty())
    {
        ui->lineEdit_inputDir->clear();
        ui->lineEdit_inputDir->setText(inputDir);
    }
}

void ReClassifyCounty::on_btnSelectOutputDirdHandle_Clicked()
{
    this->outputDir = QFileDialog::getExistingDirectory(this, tr("select input dir"), "D:\\Desktop", QFileDialog::ShowDirsOnly | QFileDialog::DontResolveSymlinks);
    if (!outputDir.isEmpty())
    {
        ui->lineEdit_outputDir->clear();
        ui->lineEdit_outputDir->setText(outputDir);
    }
}

void ReClassifyCounty::on_btnStartHandle_Clicked()
{
    //读取行政区划信息
    readCountyCode(this->allCountyNameCode, this->countyCodePath);

   

    //获取二级目录（流域一级目录）
    QList<QString> allRiverDir;
    QDir rootDir(this->inputDir);
    QStringList secondLevelDirs = rootDir.entryList(
        QDir::Dirs | QDir::NoDotAndDotDot
    );

    for (const QString& dirName : secondLevelDirs)
    {
        QString fullPath = rootDir.absoluteFilePath(dirName);
        allRiverDir.append(fullPath);
    }

	//逐流域复制数据
    for (int i = 0; i < allRiverDir.size(); i++)
    {
        //测量表---------------------
        QStringList suffixGuifanTable;
        suffixGuifanTable << "*.xlsx" << "*.slx";
        QList<QString> textListGuifan;
        textListGuifan << QString::fromLocal8Bit("断面成果表");
        QList<QString> currentRiverGuifanTable = DataClassify::getFilePathForFilter(allRiverDir[i], suffixGuifanTable, textListGuifan);//获取该流域全部断面成果表

        for (int j = 0; j < currentRiverGuifanTable.size(); j++)
        {
            //复制测量表
            QString parentDir = QFileInfo(currentRiverGuifanTable[j]).absolutePath();
            QString currentCode = parentDir.split("/").last().left(6);
            for (int k = 0; k < allCountyNameCode.size(); k++)
            {
                if (allCountyNameCode[k].code == currentCode)
                {
                    QString currentOutCountyPath = this->outputDir + "/" + allCountyNameCode[k].code + "_" + allCountyNameCode[k].name;
                    QDir().mkpath(currentOutCountyPath);//创建目录

                    QStringList pathGuifanList = currentRiverGuifanTable[j].split("/", Qt::SkipEmptyParts);
                    QString key = QString::fromLocal8Bit("电子数据");
                    int index = pathGuifanList.indexOf(key);

                    if (index > 0)
                    {
                        pathGuifanList.erase(pathGuifanList.begin(), pathGuifanList.begin() + index);
                    }


                    QString dstGuifanPath = currentOutCountyPath;
                    for (auto dir : pathGuifanList)
                    {
                        if (dir.contains("."))
                        {
                            QDir().mkpath(dstGuifanPath);
                        }
                        dstGuifanPath += "/";
                        dstGuifanPath += dir;
                      
                    }

                      
                    //复制规范表
                    QFile::copy(currentRiverGuifanTable[j], dstGuifanPath);
                    break;

                }
            }

        }

        //成图表-------------
		QStringList chengtuDirs = findSpecifiedDirs(this->inputDir, QString::fromLocal8Bit("断面成图"));
        QList<QString> currentRiverChengtuTable;
        QStringList suffixChengtuTable;
        suffixChengtuTable << "*.xlsx" << "*.slx";
        QList<QString> textListChengtu;
        for (int j = 0; j < chengtuDirs.size(); j++)
        {
            currentRiverChengtuTable.append(DataClassify::getFilePathForFilter(chengtuDirs[j], suffixChengtuTable, textListChengtu));//获取断面成图
        }
        for (int j = 0; j < currentRiverChengtuTable.size(); j++)
        {
			QString currentCode = currentRiverChengtuTable[j].split("/").last().left(6);
            for (int k = 0; k < allCountyNameCode.size(); k++)
            {
                if (allCountyNameCode[k].code == currentCode)
                {
                    QString currentOutCountyPath = this->outputDir + "/" + allCountyNameCode[k].code + "_" + allCountyNameCode[k].name;
                    QDir().mkpath(currentOutCountyPath);//创建目录

					QStringList pathChengtuList = currentRiverChengtuTable[j].split("/", Qt::SkipEmptyParts);
                    QString key = QString::fromLocal8Bit("电子数据");
                    int index = pathChengtuList.indexOf(key);

                    if (index > 0)
                    {
                        pathChengtuList.erase(pathChengtuList.begin(), pathChengtuList.begin() + index);
                    }

					QString dstChengtuPath = currentOutCountyPath;
                    for (auto dir : pathChengtuList)
                    {
                        if (dir.contains("."))
                        {
                            QDir().mkpath(dstChengtuPath);
                        }
                        dstChengtuPath += "/";
                        dstChengtuPath += dir;
					}

                    //复制成图表
                    QFile::copy(currentRiverChengtuTable[j], dstChengtuPath);
					break;

                }
            }


        }


       //照片-----------------
        QStringList suffixPhoto;
        suffixPhoto << "*.jpg";
		QList<QString> textListPhoto;
		QList<QString> currentRiverPhoto = DataClassify::getFilePathForFilter(allRiverDir[i], suffixPhoto, textListPhoto);//获取该流域全部照片
        for (int j = 0; j < currentRiverPhoto.size(); j++)
        {
            QString parentDir = QFileInfo(currentRiverPhoto[j]).absolutePath();
            QString currentCode = parentDir.split("/").last().left(6);
            for (int k = 0; k < allCountyNameCode.size(); k++)
            {
                if (allCountyNameCode[k].code == currentCode)
                {
                    QString currentOutCountyPath = this->outputDir + "/" + allCountyNameCode[k].code + "_" + allCountyNameCode[k].name;
                    QDir().mkpath(currentOutCountyPath);//创建目录

                    QStringList pathPhotoList = currentRiverPhoto[j].split("/", Qt::SkipEmptyParts);
                    QString key = QString::fromLocal8Bit("电子数据");
                    int index = pathPhotoList.indexOf(key);
                    if (index > 0)
                    {
                        pathPhotoList.erase(pathPhotoList.begin(), pathPhotoList.begin() + index);
                    }

                    QString dstPhotoPath = currentOutCountyPath;
                    for (auto dir : pathPhotoList)
                    {
                        if (dir.contains("."))
                        {
                            QDir().mkpath(dstPhotoPath);
                        }
                        dstPhotoPath += "/";
                        dstPhotoPath += dir;
                    }

					//复制照片
                    QFile::copy(currentRiverPhoto[j], dstPhotoPath);
					break;
                }
            }
        }

    }

 

    

	//逐县更新shp文件
    //获取二级目录（县一级目录）
    QList<QString> allCountyDirs;
    QDir rootCountyDir(this->outputDir);
    QStringList countyDirs = rootCountyDir.entryList(QDir::Dirs | QDir::NoDotAndDotDot );
    for (const QString& dirName : countyDirs)
    {
        QString fullPath = rootCountyDir.absoluteFilePath(dirName);
        allCountyDirs.append(fullPath);
    }

    for (int i = 0; i < allCountyDirs.size(); i++)
    {
        QStringList suffixGuifanTable;
        suffixGuifanTable << "*.xlsx" << "*.slx";
        QList<QString> textListGuifan;
        textListGuifan << QString::fromLocal8Bit("断面成果表");
        this->sectionFilePath = DataClassify::getFilePathForFilter(allCountyDirs[i], suffixGuifanTable, textListGuifan);//获取该流域全部断面成果表
        
        //读取数据，为了后续写出shp文件
        for (int j = 0; j < this->sectionFilePath.size(); j++)
        {
            sectionData tmpSectionData;
            if (sectionFilePath[j].split("/").last().contains(QString::fromLocal8Bit("沟道纵断面成果表")))
            {
                readZData(tmpSectionData, sectionFilePath[j]);
            }
            else if (sectionFilePath[j].split("/").last().contains(QString::fromLocal8Bit("沟道横断面成果表")))
            {
                readHData(tmpSectionData, sectionFilePath[j]);
            }
            sectionDataList.append(tmpSectionData);
        }

        //写出shp
        QString outSHPDir = allCountyDirs[i] + QString::fromLocal8Bit("/电子数据/空间数据");
        QDir().mkpath(outSHPDir);
        QString outSHPPath = outSHPDir + QString::fromLocal8Bit("/断面平面位置.shp");
        GDALDataset* poDS = writeLineSHP(sectionDataList, outSHPPath);
        TaskManager::displayDatasetOnQgis(poDS, allCountyDirs[i].split("/").last());
    }
   
   
   


}
