# Supplementary material for: Optimal seamline detection for SAR image mosaicking guided by superpixel segmentation and region merging
Source: PLoS One. 2026 May 8;21(5):e0348842. doi: 10.1371/journal.pone.0348842 (PMC13155582; doi:10.1371/journal.pone.0348842)
Supplement: S4 Code — (ZIP) [file pone.0348842.s004.zip › Code/src/ui/reClassifyCounty.h]

#ifndef RECLASSIFY_H
#define RECLASSIFY_H

#include<QDialog>
#include<qgisinterface.h>
#include "xlsxdocument.h"
#include "xlsxcell.h"
#include "xlsxcellrange.h"
#include "xlsxchart.h"
#include "xlsxchartsheet.h"
#include "TaskManager.h"

#include<qmessagebox.h>
#include <QDirIterator>
#include <QStringList>


typedef struct countyNameCode
{
	QString name;
	QString code;
};


typedef struct sectionPoints
{
	double Lon;
	double Lat;
};
typedef struct sectionData
{
	QString path;
	QString PID;
	QString RVNAME;
	QString RVCD;
	QString TYPES;
	QString NAME;
	QList<sectionPoints> Points;
};


using namespace QXlsx;
namespace Ui { class ReClassifyCounty; }
class ReClassifyCounty :public QDialog
{
	Q_OBJECT
public:
	explicit ReClassifyCounty(QgisInterface* iface, QWidget* parent = nullptr);
	~ReClassifyCounty();

public:
	void readZData(sectionData& sectionZData, QString sectionZPath);
	void readHData(sectionData& sectionHData, QString sectionHPath);
	void readCountyCode(QList<countyNameCode>& allAountyNameCode, QString countyNameCodePath);
	GDALDataset* writeLineSHP(const QList<sectionData>& sectionDataList, QString shpFilePath);
	void runClassify(QList<sectionData>, QString outputDir);
	QStringList findSpecifiedDirs(const QString& rootPath,QString specifiedDir);

public slots:
	void on_btnSelectCountyCodeHandle_Clicked();
	void on_btnSelectInputDirdHandle_Clicked();
	void on_btnSelectOutputDirdHandle_Clicked();
	void on_btnStartHandle_Clicked();


private:
	Ui::ReClassifyCounty* ui;
	QgisInterface* mIface = nullptr;

	QString countyCodePath = nullptr;
	QString inputDir = nullptr;
	QString outputDir = nullptr;
	QList<sectionData> sectionDataList;
	QList<countyNameCode> allCountyNameCode;
	QList < QString> sectionFilePath;
};

#endif // !RECLASSIFY_H
