# Supplementary material for: Optimal seamline detection for SAR image mosaicking guided by superpixel segmentation and region merging
Source: PLoS One. 2026 May 8;21(5):e0348842. doi: 10.1371/journal.pone.0348842 (PMC13155582; doi:10.1371/journal.pone.0348842)
Supplement: S4 Code — (ZIP) [file pone.0348842.s004.zip › Code/src/ui/TargetDialog.cpp]

#include "TargetDialog.h"
#include "ui_TargetDialog.h" // 确保此文件已由 Qt 的 uic 工具生成，并且路径正确
#include <QTableWidgetItem>
#include <QMessageBox>


TargetDialog::TargetDialog(QgisInterface* iface, QWidget* parent)
	:QDialog(parent),
	ui(new Ui::TargetDialog),
	mIface(iface)
{
	ui->setupUi(this);


	ui->tableWidgetTarget->horizontalHeader()->setSectionResizeMode(QHeaderView::Stretch);

	connect(ui->btnAdd, &QPushButton::clicked, this, &TargetDialog::on_btnAddHandle_clicked);
	connect(ui->btnAddDone, &QPushButton::clicked, this, &TargetDialog::on_btnDoneHandle_clicked);

}

TargetDialog::~TargetDialog()
{
	delete ui;
}


void TargetDialog::setTableHead()
{
	
	ui->tableWidgetTarget->clear();

	ui->tableWidgetTarget->setRowCount(2); // 设置初始行数为3
	ui->tableWidgetTarget->setColumnCount(4); // 设置初始列数为3

	ui->tableWidgetTarget->verticalHeader()->setVisible(false); // 隐藏行头
	ui->tableWidgetTarget->horizontalHeader()->setVisible(false);// 隐藏列头
	ui->tableWidgetTarget->setEditTriggers(QAbstractItemView::NoEditTriggers); // 设置表格不可编辑
	ui->tableWidgetTarget->setSelectionBehavior(QAbstractItemView::SelectRows); // 设置选择行为为选择整行


	//第一行
	ui->tableWidgetTarget->setSpan(0, 0, 1, 2); // 合并第一行的前两列
	ui->tableWidgetTarget->setSpan(0, 2, 1, 2); // 合并第一行的后两列

	ui->tableWidgetTarget->setItem(0, 0, new QTableWidgetItem(QString::fromLocal8Bit("防治对象")));
	ui->tableWidgetTarget->setItem(0, 2, new QTableWidgetItem(QString::fromLocal8Bit("断面")));


	//第二行
	QStringList headerLabels = {
		QString::fromLocal8Bit("防治对象编号"),QString::fromLocal8Bit("防治对象名称"),
		QString::fromLocal8Bit("断面代码"),QString::fromLocal8Bit("断面名称")
	};

	for (int col = 0; col < headerLabels.size(); ++col)
	{
		ui->tableWidgetTarget->setItem(1, col, new QTableWidgetItem(headerLabels[col]));
	}

	//居中，加粗
	for (int r = 0; r < 2; r++)
	{
		for (int c = 0; c < 4; c++)
		{
			QTableWidgetItem* item = ui->tableWidgetTarget->item(r, c);
			if (!item)
			{
				continue;
			}
			item->setTextAlignment(Qt::AlignCenter); // 居中
			item->setFont(QFont("Microsoft YaHei", 9, QFont::Bold));
		}
	}

}

void TargetDialog::addTargetInfoToTable(QString targetId, QString targetName)
{
	emit on_addTargetInfoToTable(targetId, targetName);
}

void TargetDialog::addTargetWithSectionInfoToTable(QString targetId, QString targetName, QString sectionCode, QString sectionName)
{
	emit on_addTargetWithSectionInfoToTable(targetId, targetName, sectionCode, sectionName);
}

void TargetDialog::refreshTargetTable(const FeatureItem& itemTarget)
{
	if (!ui || !ui->tableWidgetTarget)
		return;

	QTableWidget* table = ui->tableWidgetTarget;

	// 清空数据行（保留表头）
	table->setRowCount(0);
	setTableHead();
	addTargetInfoToTable(
		itemTarget.attributes.value(QString::fromLocal8Bit("代码")).toString(),
		itemTarget.attributes.value(QString::fromLocal8Bit("名称")).toString()

	);
}

void TargetDialog::refreshTargetWithSectionTable(
	const FeatureItem& itemTarget,
	const FeatureItem& itemSection)
{
	if (!ui || !ui->tableWidgetTarget)
		return;

	QTableWidget* table = ui->tableWidgetTarget;

	// 只在第一次时清表
	if (table->rowCount() == 0)
	{
		table->setRowCount(0);
		setTableHead();
	}

	addTargetWithSectionInfoToTable(
		itemTarget.attributes.value(QString::fromLocal8Bit("代码")).toString(),
		itemTarget.attributes.value(QString::fromLocal8Bit("名称")).toString(),
		itemSection.attributes.value("PID").toString(),
		itemSection.attributes.value("NAME").toString()
	);
}


void TargetDialog::setBuildCon(BuildRelationController* srcBuildRelation)
{
	this->targetBuildRelationCon = srcBuildRelation;
}


void TargetDialog::on_btnAddHandle_clicked()
{

	if (this->targetBuildRelationCon->selectSectionId.isEmpty() || !ui->tableWidgetTarget->item(2, 2) )
	{
		QMessageBox::warning(this, QString::fromLocal8Bit("警告"), QString::fromLocal8Bit("请先选择断面！"));
		return;
	}
	//重复数据判断
	if (hasDuplicateInColumn(ui->tableWidgetTarget, 2))
	{
		QMessageBox::warning(this, QString::fromLocal8Bit("警告"), QString::fromLocal8Bit("该断面已选择，请选择其他断面！"));
		return;
	}
	QString sectionType = this->targetBuildRelationCon->sectionFeatures[this->targetBuildRelationCon->selectSectionId].attributes.value(QString::fromLocal8Bit("TYPES")).toString();
	if (sectionType == "B")
	{
		QMessageBox::warning(this, QString::fromLocal8Bit("警告"), QString::fromLocal8Bit("该断面为B型断面，请选择A型断面！"));
		return;
	}


	targetWithSection = 0;
	isFirstAdd = true;
	//防治对象已关联表
	targetSectionTable targetWithSectionTable;

	//建立关联表
	QString targetId = this->targetBuildRelationCon->targetFeatures[this->targetBuildRelationCon->selecctTargetId].attributes.value(QString::fromLocal8Bit("代码")).toString();
	QString  sectionId = this->targetBuildRelationCon->sectionFeatures[this->targetBuildRelationCon->selectSectionId].attributes.value(QString::fromLocal8Bit("PID")).toString();

	targetWithSectionTable.targetId = targetId;
	targetWithSectionTable.targetName =
		this->targetBuildRelationCon->targetFeatures[this->targetBuildRelationCon->selecctTargetId].attributes.value(QString::fromLocal8Bit("名称")).toString();
	targetWithSectionTable.targetRvName =
		this->targetBuildRelationCon->targetFeatures[this->targetBuildRelationCon->selecctTargetId].attributes.value(QString::fromLocal8Bit("河流名")).toString();
	targetWithSectionTable.targetRVCode =
		this->targetBuildRelationCon->targetFeatures[this->targetBuildRelationCon->selecctTargetId].attributes.value(QString::fromLocal8Bit("河流代")).toString();
	targetWithSectionTable.targetPeopleNum =
		this->targetBuildRelationCon->targetFeatures[this->targetBuildRelationCon->selecctTargetId].attributes.value(QString::fromLocal8Bit("人口")).toString();

	
	for (int tabRow = 2; tabRow < ui->tableWidgetTarget->rowCount(); tabRow++)
	{
		QTableWidgetItem* item = ui->tableWidgetTarget->item(tabRow, 2);
		if (!item)
			return;
		QString selectedSectionId = item->text();
		for (auto key : targetBuildRelationCon->sectionFeatures.keys())
		{
			if (targetBuildRelationCon->sectionFeatures[key].attributes.value("PID").toString() == selectedSectionId)
			{
				targetWithSectionTable.sectionPids.append(selectedSectionId);
				targetWithSectionTable.sectionNames.append(
					this->targetBuildRelationCon->sectionFeatures[key].attributes.value(QString::fromLocal8Bit("NAME")).toString());
				targetWithSectionTable.sectionRVCodes.append(
					this->targetBuildRelationCon->sectionFeatures[key].attributes.value(QString::fromLocal8Bit("RVCD")).toString());
				targetWithSectionTable.sectionRVNames.append(
					this->targetBuildRelationCon->sectionFeatures[key].attributes.value(QString::fromLocal8Bit("RVNAME")).toString());
				targetWithSectionTable.sectionTypes.append(
					this->targetBuildRelationCon->sectionFeatures[key].attributes.value(QString::fromLocal8Bit("TYPES")).toString());
				

			}
		}
	}


	this->targetBuildRelationCon->targetWithSectionTableList.insert(targetId,targetWithSectionTable);
	

	//添加要素到列表
	this->targetBuildRelationCon->itemTargetWithSectionList.append(
		this->targetBuildRelationCon->sectionFeatures[this->targetBuildRelationCon->selectSectionId]);


}
void TargetDialog::on_btnDoneHandle_clicked()
{
	for (auto key:targetBuildRelationCon->targetWithSectionTableList.keys())
	{
		//变更关联标志
		bool isRelated = false;
		for (auto key1 : targetBuildRelationCon->targetFeatures.keys())
		{
			if (key == targetBuildRelationCon->targetFeatures[key1].attributes.value(QString::fromLocal8Bit("代码")))
			{
				targetBuildRelationCon->targetFeatures[key1].isRelated = true;
				targetBuildRelationCon->setTreeTargetChecked(key1, true);
				isRelated = true;
				break;
			}
		}
		if (isRelated)
		{
			targetSectionTable tmpTargetWithSectionTable = targetBuildRelationCon->targetWithSectionTableList[key];
			for (int i = 0; i < targetBuildRelationCon->targetWithSectionTableList[key].sectionPids.size(); i++)
			{
				for (auto key2 : targetBuildRelationCon->sectionFeatures.keys())
				{
					if (targetBuildRelationCon->targetWithSectionTableList[key].sectionPids[i] == targetBuildRelationCon->sectionFeatures[key2].attributes.value("PID"))
					{
						targetBuildRelationCon->sectionFeatures[key2].isRelated = true;
						targetBuildRelationCon->setTreeSectionChecked(key2, true);
						break;
					}
				}
			}
		}
		
	}
	emit addRelationListToTreeRight();
}

void TargetDialog::on_addTargetInfoToTable(QString targetId, QString targetName)
{
	if(!ui || !ui->tableWidgetTarget)  // 确保 ui 和表格指针有效
		return;
	ui->tableWidgetTarget->horizontalHeader()->setSectionResizeMode(QHeaderView::Interactive); // 用户可拖动
	QTableWidget* table = ui->tableWidgetTarget;

	// 1️获取当前行数
	int row = table->rowCount();

	// 2️在表格末尾添加一行
	table->insertRow(row);

	// 3️将参数依次添加到各列
	table->setItem(row, 0, new QTableWidgetItem(targetId));
	table->setItem(row, 1, new QTableWidgetItem(targetName));


	// 4️可选：设置单元格不可编辑
	for (int col = 0; col < 4; ++col)
	{
		QTableWidgetItem* item = table->item(row, col);
		if (item)
			item->setFlags(item->flags() & ~Qt::ItemIsEditable);
	}

	// 5️表格列宽随窗口自适应
	table->horizontalHeader()->setSectionResizeMode(QHeaderView::Stretch);
}

void TargetDialog::on_addTargetWithSectionInfoToTable(
	QString targetId,
	QString targetName,
	QString sectionCode,
	QString sectionName)
{

	if (!ui || !ui->tableWidgetTarget)
		return;


	QTableWidget* table = ui->tableWidgetTarget;
	table->horizontalHeader()->setSectionResizeMode(QHeaderView::Interactive);

	int row = table->rowCount();
	//第一次点击添加，后续覆盖

	// 覆盖
	if (row == 3&& !isFirstAdd)
	{
		table->setItem(row - 1, 2, new QTableWidgetItem(sectionCode));
		table->setItem(row - 1, 3, new QTableWidgetItem(sectionName));
	}
	else
	{
		if (targetWithSection == 0)//第一次点击，添加
		{
			table->insertRow(row);
			table->setItem(row , 2, new QTableWidgetItem(sectionCode));
			table->setItem(row , 3, new QTableWidgetItem(sectionName));

			// QTableWidget 合并前必须先解除旧合并
			table->setSpan(0, 0, 1, 2);
			table->setSpan(0, 1, 1, 2);

			// 重新合并第 0、1 列
			table->setSpan(2, 0, row + 1, 1);
			table->setSpan(2, 1, row + 1, 1);
			
		}
		else//覆盖
		{
			table->setItem(row - 1, 2, new QTableWidgetItem(sectionCode));
			table->setItem(row - 1, 3, new QTableWidgetItem(sectionName));
		}
		targetWithSection++;
	}
	


	// —— 设置不可编辑 ——
	for (int col = 0; col < 4; ++col)
	{
		QTableWidgetItem* item = table->item(row, col);
		if (item)
			item->setFlags(item->flags() & ~Qt::ItemIsEditable);
	}

	table->horizontalHeader()->setSectionResizeMode(QHeaderView::Stretch);
}


bool TargetDialog::hasDuplicateInColumn(QTableWidget* table, int column)
{
	if (!table)
		return false;

	QSet<QString> valueSet;

	int rowCount = table->rowCount();
	for (int row = 0; row < rowCount; ++row)
	{
		QTableWidgetItem* item = table->item(row, column);
		if (!item)
			continue;

		QString text = item->text().trimmed();
		if (text.isEmpty())
			continue;

		if (valueSet.contains(text))
			return true;   // 发现重复
		valueSet.insert(text);
	}
	return false;
}
