# Supplementary material for: Optimal seamline detection for SAR image mosaicking guided by superpixel segmentation and region merging
Source: PLoS One. 2026 May 8;21(5):e0348842. doi: 10.1371/journal.pone.0348842 (PMC13155582; doi:10.1371/journal.pone.0348842)
Supplement: S4 Code — (ZIP) [file pone.0348842.s004.zip › Code/src/ui/TargetDialog.h]

#ifndef TARGETDIALOG_H
#define TARGETDIALOG_H

#include<QDialog>
#include<qgisinterface.h>
#include"MathUtils.h"
#include"BuildRelation.h"
#include<qtablewidget.h>

namespace Ui { class TargetDialog; }

class TargetDialog :public QDialog
{
	Q_OBJECT
public:
	explicit TargetDialog(QgisInterface* iface, QWidget* parent = nullptr);
	~TargetDialog();


	void setTableHead();
	void addTargetInfoToTable(QString targetId, QString targetName);
	void addTargetWithSectionInfoToTable(QString targetId, QString targetName, QString sectionCode, QString sectionName);

	void refreshTargetTable(const FeatureItem& itemTarget);//Ë¢ÐÂ½Ó¿Ú
	void refreshTargetWithSectionTable(const FeatureItem& itemTarget,const FeatureItem& itemSection);

	void setBuildCon(BuildRelationController* srcBuildRelation);

	bool hasDuplicateInColumn(QTableWidget* table, int column);
	//---------------


private slots:
	void on_btnAddHandle_clicked();//Ìí¼Ó·ÀÖÎ¶ÔÏó
	void on_btnDoneHandle_clicked();//Íê³ÉÌí¼Ó·ÀÖÎ¶ÔÏó


	void on_addTargetInfoToTable(QString targetId, QString targetName);
	void on_addTargetWithSectionInfoToTable(QString targetId,QString targetName, QString sectionCode, QString sectionName);


signals:
	void addRelationListToTreeRight();

private:
	Ui::TargetDialog* ui;
	QgisInterface *mIface = nullptr;

	BuildRelationController* targetBuildRelationCon = nullptr;
public:
	int mPreviewRow = -1;   // Ô¤ÀÀÐÐ
	int targetWithSection = 0;//ÊÇ·ñ¿ÉÒÔÌí¼Ó·ÀÖÎ¶ÔÏóµÄ¶ÏÃæ
	bool isFirstAdd = false;//ÊÇ·ñÊÇµÚÒ»´ÎÌí¼Ó·ÀÖÎ¶ÔÏó¶ÏÃæ

	QString mAddSectionId;//ÒªÌí¼ÓµÄ¶ÏÃæid
	QString mAddSectionName;//ÒªÌí¼ÓµÄ¶ÏÃæÃû³Æ
};


#endif // !TARGETDIALOG_H
