# Supplementary material for: Optimal seamline detection for SAR image mosaicking guided by superpixel segmentation and region merging
Source: PLoS One. 2026 May 8;21(5):e0348842. doi: 10.1371/journal.pone.0348842 (PMC13155582; doi:10.1371/journal.pone.0348842)
Supplement: S4 Code — (ZIP) [file pone.0348842.s004.zip › Code/src/ui/TargetDialog.ui]

<?xml version="1.0" encoding="UTF-8"?>
<ui version="4.0">
 <class>TargetDialog</class>
 <widget class="QWidget" name="TargetDialog">
  <property name="geometry">
   <rect>
    <x>0</x>
    <y>0</y>
    <width>818</width>
    <height>289</height>
   </rect>
  </property>
  <property name="windowTitle">
   <string>防治对象-断面关联</string>
  </property>
  <layout class="QGridLayout" name="gridLayout">
   <item row="0" column="0">
    <widget class="QTableWidget" name="tableWidgetTarget"/>
   </item>
   <item row="1" column="0">
    <layout class="QHBoxLayout" name="horizontalLayout">
     <item>
      <widget class="QPushButton" name="btnAdd">
       <property name="text">
        <string>将所选断面添加到该防治对象</string>
       </property>
      </widget>
     </item>
     <item>
      <widget class="QPushButton" name="btnAddDone">
       <property name="text">
        <string>完成并结束该防治对象的关联操作</string>
       </property>
      </widget>
     </item>
    </layout>
   </item>
  </layout>
 </widget>
 <resources/>
 <connections/>
</ui>
